# Supplementary material for: Mercury contamination is an invisible threat to declining migratory shorebirds along the East Asian-Australasian Flyway
Source: Commun Biol. 2024 May 16;7:585. doi: 10.1038/s42003-024-06254-x (PMC11098816; doi:10.1038/s42003-024-06254-x)
Supplement: Supplementary file 3 — Supplementary Data 1 [file 42003_2024_6254_MOESM3_ESM.xlsx]

## Sheet: SupplementaryData1
Number	Species	ScientificName	Year	Month	Day	Site	Country	Age	Hg(mg/kg)	Lifestage at capture	Implication (feather pc6)	Lifestage	Region	Diet	HabitatPref	ForStrat	note
D348848	Kentish Plover	Charadrius alexandrinus	2020	12	7	Leizhou	China	Ad	0.17	Wintering	Unk	Unk	Temperate	B	NCO	surface
DXA0168	Asian Dowitcher	Limnodromus semipalmatus	2020	9	20	Mai Po	China	Juv	0.76	Wintering	ASDO birth	Breeding	Temperate	A	CO	deep
7279144	Bar-tailed Godwit	Limosa lapponica	2005	2	17	Roebuck Bay	Australia	Ad	1.29	Wintering	BAGO winter	Nonbreeding	Australia	B	CO	deep
7281056	Bar-tailed Godwit	Limosa lapponica	2005	2	17	Roebuck Bay	Australia	Ad	1.42	Wintering	BAGO winter	Nonbreeding	Australia	B	CO	deep
7300936	Bar-tailed Godwit	Limosa lapponica	2005	2	17	Roebuck Bay	Australia	Ad	1.51	Wintering	BAGO winter	Nonbreeding	Australia	B	CO	deep
7300937	Bar-tailed Godwit	Limosa lapponica	2005	2	17	Roebuck Bay	Australia	Ad	1.83	Wintering	BAGO winter	Nonbreeding	Australia	B	CO	deep
7300952	Bar-tailed Godwit	Limosa lapponica	2005	2	17	Roebuck Bay	Australia	Ad	1.33	Wintering	BAGO winter	Nonbreeding	Australia	B	CO	deep
7300953	Bar-tailed Godwit	Limosa lapponica	2005	2	17	Roebuck Bay	Australia	Ad	1.46	Wintering	BAGO winter	Nonbreeding	Australia	B	CO	deep
7300972	Bar-tailed Godwit	Limosa lapponica	2005	2	17	Roebuck Bay	Australia	Ad	1.26	Wintering	BAGO winter	Nonbreeding	Australia	B	CO	deep
7301628	Bar-tailed Godwit	Limosa lapponica	2005	7	8	Western Port Bay	Australia	Juv	0.76	Wintering	Unk	Unk	Unk	B	CO	deep
7301633	Bar-tailed Godwit	Limosa lapponica	2005	7	8	Western Port Bay	Australia	Ad	1.13	Wintering	BAGO winter	Nonbreeding	Australia	B	CO	deep	actively moulting - PC6 grew on wintering ground
7301651	Bar-tailed Godwit	Limosa lapponica	2005	7	8	Western Port Bay	Australia	Juv	0.3	Wintering	BAGO birth	Breeding	Arctic	B	CO	deep	Looks like a complete primary moult, i.e. pc6 retained from birth.
7301653	Bar-tailed Godwit	Limosa lapponica	2005	7	8	Western Port Bay	Australia	Ad	1.85	Wintering	BAGO winter	Nonbreeding	Australia	B	CO	deep	Finished replacing outer primaries , PC6 grew on wintering grounds
7301656	Bar-tailed Godwit	Limosa lapponica	2005	7	8	Western Port Bay	Australia	Juv	0.56	Wintering	BAGO birth	Breeding	Arctic	B	CO	deep	Looks like a complete primary moult, i.e. pc6 retained from birth
7301665	Bar-tailed Godwit	Limosa lapponica	2005	7	8	Western Port Bay	Australia	Juv	0.4	Wintering	BAGO birth	Breeding	Arctic	B	CO	deep	retained from birth
7321676	Bar-tailed Godwit	Limosa lapponica	2005	11	28	Roebuck Bay	Australia	Juv	0.78	Wintering	BAGO birth	Breeding	Arctic	B	CO	deep
7336127	Bar-tailed Godwit	Limosa lapponica	2008	11	25	Roebuck Bay	Australia	Juv	0.32	Wintering	BAGO birth	Breeding	Arctic	B	CO	deep
7336129	Bar-tailed Godwit	Limosa lapponica	2008	11	25	Roebuck Bay	Australia	Juv	0.47	Wintering	BAGO birth	Breeding	Arctic	B	CO	deep
7336133	Bar-tailed Godwit	Limosa lapponica	2008	11	25	Roebuck Bay	Australia	Juv	0.37	Wintering	BAGO birth	Breeding	Arctic	B	CO	deep
7336186	Bar-tailed Godwit	Limosa lapponica	2008	11	25	Roebuck Bay	Australia	Juv	0.3	Wintering	BAGO birth	Breeding	Arctic	B	CO	deep
7336251	Bar-tailed Godwit	Limosa lapponica	2008	11	25	Roebuck Bay	Australia	Juv	0.74	Wintering	BAGO birth	Breeding	Arctic	B	CO	deep
7336257	Bar-tailed Godwit	Limosa lapponica	2008	11	25	Roebuck Bay	Australia	Juv	0.31	Wintering	BAGO birth	Breeding	Arctic	B	CO	deep
7336258	Bar-tailed Godwit	Limosa lapponica	2008	11	25	Roebuck Bay	Australia	Juv	0.7	Wintering	BAGO birth	Breeding	Arctic	B	CO	deep
7336260	Bar-tailed Godwit	Limosa lapponica	2008	11	25	Roebuck Bay	Australia	Juv	0.47	Wintering	BAGO birth	Breeding	Arctic	B	CO	deep
7336312	Bar-tailed Godwit	Limosa lapponica	2008	11	25	Roebuck Bay	Australia	Juv	0.75	Wintering	BAGO birth	Breeding	Arctic	B	CO	deep
7367673	Bar-tailed Godwit	Limosa lapponica	2013	3	4	80 Mile Beach	Australia	Ad	0.71	Wintering	BAGO winter	Nonbreeding	Australia	B	CO	deep	3+
7370767	Bar-tailed Godwit	Limosa lapponica	2015	2	11	Roebuck Bay	Australia	Ad	1.29	Wintering	BAGO winter	Nonbreeding	Australia	B	CO	deep	3+, found dead next day
G106777	Bar-tailed Godwit	Limosa lapponica	2020	8	20	Yalujiang	China	Ad	1.33	Wintering	BAGO winter	Nonbreeding	SE Asia, Australia	B	CO	deep
G106795	Bar-tailed Godwit	Limosa lapponica	2020	8	20	Yalujiang	China	Ad	1.03	Wintering	BAGO winter	Nonbreeding	SE Asia, Australia	B	CO	deep
G134825	Bar-tailed Godwit	Limosa lapponica	2019	10	8	CMDT	China	Juv	0.66	Wintering	BAGO birth	Breeding	Arctic	B	CO	deep
G134826	Bar-tailed Godwit	Limosa lapponica	2019	10	9	CMDT	China	Juv	0.5	Wintering	BAGO birth	Breeding	Arctic	B	CO	deep
G134827	Bar-tailed Godwit	Limosa lapponica	2019	10	9	CMDT	China	Juv	0.33	Wintering	BAGO birth	Breeding	Arctic	B	CO	deep
G134830	Bar-tailed Godwit	Limosa lapponica	2019	10	10	CMDT	China	Juv	0.45	Wintering	BAGO birth	Breeding	Arctic	B	CO	deep
G134831	Bar-tailed Godwit	Limosa lapponica	2019	10	10	CMDT	China	Juv	0.48	Wintering	BAGO birth	Breeding	Arctic	B	CO	deep
G134832	Bar-tailed Godwit	Limosa lapponica	2019	10	10	CMDT	China	Juv	0.6	Wintering	BAGO birth	Breeding	Arctic	B	CO	deep
G134842	Bar-tailed Godwit	Limosa lapponica	2019	10	17	CMDT	China	Juv	0.41	Wintering	BAGO birth	Breeding	Arctic	B	CO	deep
G134938	Bar-tailed Godwit	Limosa lapponica	2020	9	10	CMDT	China	Juv	0.53	Wintering	BAGO birth	Breeding	Arctic	B	CO	deep
G135467	Bar-tailed Godwit	Limosa lapponica	2020	9	24	CMDT	China	Juv	0.96	Wintering	BAGO birth	Breeding	Arctic	B	CO	deep
G135468	Bar-tailed Godwit	Limosa lapponica	2020	9	24	CMDT	China	Juv	0.59	Wintering	BAGO birth	Breeding	Arctic	B	CO	deep
G135469	Bar-tailed Godwit	Limosa lapponica	2020	9	24	CMDT	China	Juv	0.37	Wintering	BAGO birth	Breeding	Arctic	B	CO	deep
G135470	Bar-tailed Godwit	Limosa lapponica	2020	9	24	CMDT	China	Juv	0.43	Wintering	BAGO birth	Breeding	Arctic	B	CO	deep
G135482	Bar-tailed Godwit	Limosa lapponica	2020	9	28	CMDT	China	Juv	0.37	Wintering	BAGO birth	Breeding	Arctic	B	CO	deep
G136503	Bar-tailed Godwit	Limosa lapponica	2020	12	10	Leizhou	China	Juv	4.85	Wintering	BAGO birth	Breeding	Arctic	B	CO	deep
G137547	Bar-tailed Godwit	Limosa lapponica	2019	9	29	Yangkou	China	Juv	0.34	Wintering	BAGO birth	Breeding	Arctic	B	CO	deep
G137599	Bar-tailed Godwit	Limosa lapponica	2019	9	30	Tiaozini	China	Juv	0.32	Wintering	BAGO birth	Breeding	Arctic	B	CO	deep
H070622	Bar-tailed Godwit	Limosa lapponica	2019	9	30	Tiaozini	China	Juv	0.34	Wintering	BAGO birth	Breeding	Arctic	B	CO	deep
H070623	Bar-tailed Godwit	Limosa lapponica	2019	10	3	Yangkou	China	Ad	2.07	Wintering	BAGO winter	Nonbreeding	SE Asia, Australia	B	CO	deep
G137559	Black-tailed Godwit	Limosa limosa	2019	10	3	Yangkou	China	Ad	2.67	Wintering	BLGO winter	Nonbreeding	SE Asia, Australia	A	NCO	deep
EA01202	Black-winged stilt	Himantopus himantopus	2022	9	2	Mai Po	China	Juv	0.79	Wintering	BWST birth	Breeding	Unk	B	NCO	deep	PC6 moult at breeding ground
BTA0727	Broad-billed Sandpiper	Calidris falcinellus	2021	12	4	Mai Po	China	Juv	0.79	Wintering	BBSA birth	Breeding	Arctic	B	NCO	surface
D348832	Broad-billed Sandpiper	Calidris falcinellus	2020	12	1	Leizhou	China	Juv	0.33	Wintering	BBSA birth	Breeding	Arctic	B	NCO	surface
DXA0662	Common Greenshank	Tringa nebularia	2021	1	14	Mai Po	China	Ad	1.28	Wintering	COGR winter	Nonbreeding	S China	B	NCO	deep
DXA1283	Common Greenshank	Tringa nebularia	2022	1	4	Mai Po	China	Ad	2.46	Wintering	COGR winter	Nonbreeding	S China	B	NCO	deep
DXA1317	Common Greenshank	Tringa nebularia	2022	4	17	Mai Po	China	Juv	0.7	Wintering	COGR Birth	Breeding	Temperate	B	NCO	deep	AFCD's Nano tag 10582
DXA1319	Common Greenshank	Tringa nebularia	2022	4	17	Mai Po	China	Ad	5.14	Wintering	COGR winter	Nonbreeding	S China	B	NCO	deep
DXA1379	Common Greenshank	Tringa nebularia	2022	9	2	Mai Po	China	Ad	4.47	Wintering	COGR winter	Nonbreeding	S China	B	NCO	deep	PC6 old, moult last year (in Deep Bay?)
DXA1380	Common Greenshank	Tringa nebularia	2022	9	2	Mai Po	China	Juv	1.9	Wintering	COGR Birth	Breeding	Temperate	B	NCO	deep
DXA1383	Common Greenshank	Tringa nebularia	2022	9	2	Mai Po	China	Ad	1.91	Wintering	COGR winter	Nonbreeding	S China	B	NCO	deep	PC6 new, moult in Deep Bay
G134841	Common Greenshank	Tringa nebularia	2019	10	15	CMDT	China	Juv	1.7	Wintering	COGR Birth	Breeding	Temperate	B	NCO	deep
G138148	Common Greenshank	Tringa nebularia	2021	10	6	Yangkou	China	Ad	1.25	Wintering	COGR winter	Nonbreeding	Yellow Sea	B	NCO	deep
DK61361	Common Redshank	Tringa totanus	2021	1	14	Mai Po	China	Ad	4.29	Wintering	CORE winter	Nonbreeding	S China	B	NCO	deep
DXA0175	Common Redshank	Tringa totanus	2021	2	14	Mai Po	China	Ad	2.62	Wintering	CORE winter	Nonbreeding	S China	B	NCO	deep
DXA0176	Common Redshank	Tringa totanus	2021	2	14	Mai Po	China	Ad	1.4	Wintering	CORE winter	Nonbreeding	S China	B	NCO	deep
DXA0177	Common Redshank	Tringa totanus	2021	2	14	Mai Po	China	Juv	2.01	Wintering	CORE birth	Breeding	Temperate	B	NCO	deep
DXA0178	Common Redshank	Tringa totanus	2021	2	14	Mai Po	China	Ad	2.52	Wintering	CORE winter	Nonbreeding	S China	B	NCO	deep
DXA0188	Common Redshank	Tringa totanus	2021	3	11	Mai Po	China	Juv	2.32	Wintering	CORE birth	Breeding	Temperate	B	NCO	deep
DXA0189	Common Redshank	Tringa totanus	2021	3	11	Mai Po	China	Ad	1.15	Wintering	CORE winter	Nonbreeding	S China	B	NCO	deep
DXA0618	Common Redshank	Tringa totanus	2022	3	4	Mai Po	China	Ad	2.81	Wintering	CORE winter	Nonbreeding	S China	B	NCO	deep	retrap from Sep-2020, 2nd winter bird, PC6 replaced in Deep Bay for sure
DXA0652	Common Redshank	Tringa totanus	2021	1	14	Mai Po	China	Ad	2.44	Wintering	CORE winter	Nonbreeding	S China	B	NCO	deep
DXA0653	Common Redshank	Tringa totanus	2021	1	14	Mai Po	China	Ad	0.82	Wintering	CORE winter	Nonbreeding	S China	B	NCO	deep
DXA0654	Common Redshank	Tringa totanus	2021	1	14	Mai Po	China	Juv	2.64	Wintering	CORE birth	Breeding	Temperate	B	NCO	deep
DXA0655	Common Redshank	Tringa totanus	2021	1	14	Mai Po	China	Juv	2.14	Wintering	CORE birth	Breeding	Temperate	B	NCO	deep
DXA0656	Common Redshank	Tringa totanus	2021	1	14	Mai Po	China	Ad	2.2	Wintering	CORE winter	Nonbreeding	S China	B	NCO	deep
DXA0660	Common Redshank	Tringa totanus	2021	1	14	Mai Po	China	Juv	0.5	Wintering	CORE birth	Breeding	Temperate	B	NCO	deep
DXA0702	Common Redshank	Tringa totanus	2021	12	4	Mai Po	China	Juv	2.04	Wintering	CORE birth	Breeding	Temperate	B	NCO	deep
DXA0857	Common Redshank	Tringa totanus	2020	4	9	Mai Po	China	Ad	6.5	Wintering	CORE winter	Nonbreeding	S China	B	NCO	deep
DXA0870	Common Redshank	Tringa totanus	2021	2	14	Mai Po	China	Juv	2.68	Wintering	CORE birth	Breeding	Temperate	B	NCO	deep
DXA1167	Common Redshank	Tringa totanus	2019	10	26	Mai Po	China	Ad	3.73	Wintering	CORE winter	Nonbreeding	S China	B	NCO	deep
DXA1168	Common Redshank	Tringa totanus	2019	10	26	Mai Po	China	Juv	11.63	Wintering	CORE birth	Breeding	Temperate	B	NCO	deep
DXA1169	Common Redshank	Tringa totanus	2019	10	26	Mai Po	China	Juv	1.12	Wintering	CORE birth	Breeding	Temperate	B	NCO	deep
DXA1170	Common Redshank	Tringa totanus	2019	10	26	Mai Po	China	Ad	4.85	Wintering	CORE winter	Nonbreeding	S China	B	NCO	deep
DXA1171	Common Redshank	Tringa totanus	2019	10	26	Mai Po	China	Ad	5.35	Wintering	CORE winter	Nonbreeding	S China	B	NCO	deep
DXA1172	Common Redshank	Tringa totanus	2019	10	26	Mai Po	China	Juv	3.39	Wintering	CORE birth	Breeding	Temperate	B	NCO	deep
DXA1197	Common Redshank	Tringa totanus	2020	3	23	Mai Po	China	Ad	10.43	Wintering	CORE winter	Nonbreeding	S China	B	NCO	deep
DXA1258	Common Redshank	Tringa totanus	2021	12	4	Mai Po	China	Juv	6.53	Wintering	CORE birth	Breeding	Temperate	B	NCO	deep
DXA1259	Common Redshank	Tringa totanus	2021	12	4	Mai Po	China	Juv	2.05	Wintering	CORE birth	Breeding	Temperate	B	NCO	deep
DXA1262	Common Redshank	Tringa totanus	2021	12	4	Mai Po	China	Juv	8.36	Wintering	CORE birth	Breeding	Temperate	B	NCO	deep
DXA1271	Common Redshank	Tringa totanus	2021	12	4	Mai Po	China	Juv	2.31	Wintering	CORE birth	Breeding	Temperate	B	NCO	deep
DXA1272	Common Redshank	Tringa totanus	2021	12	4	Mai Po	China	Juv	3.91	Wintering	CORE birth	Breeding	Temperate	B	NCO	deep
DXA1275	Common Redshank	Tringa totanus	2021	12	4	Mai Po	China	Juv	6.74	Wintering	CORE birth	Breeding	Temperate	B	NCO	deep
DXA1280	Common Redshank	Tringa totanus	2021	12	23	Mai Po	China	Juv	2.9	Wintering	CORE birth	Breeding	Temperate	B	NCO	deep
DXA1286	Common Redshank	Tringa totanus	2022	2	4	Mai Po	China	Juv	2.85	Wintering	CORE birth	Breeding	Temperate	B	NCO	deep
DXA1287	Common Redshank	Tringa totanus	2022	2	4	Mai Po	China	Ad	2.78	Wintering	CORE winter	Nonbreeding	S China	B	NCO	deep
DXA1288	Common Redshank	Tringa totanus	2022	3	4	Mai Po	China	Ad	1.28	Wintering	CORE winter	Nonbreeding	S China	B	NCO	deep
DXA1289	Common Redshank	Tringa totanus	2022	3	4	Mai Po	China	Ad	1.11	Wintering	CORE winter	Nonbreeding	S China	B	NCO	deep
DXA1290	Common Redshank	Tringa totanus	2022	3	4	Mai Po	China	Ad	2.32	Wintering	CORE winter	Nonbreeding	S China	B	NCO	deep
DXA1291	Common Redshank	Tringa totanus	2022	3	4	Mai Po	China	Juv	1.58	Wintering	CORE birth	Breeding	Temperate	B	NCO	deep
DXA1293	Common Redshank	Tringa totanus	2022	3	4	Mai Po	China	Ad	1.12	Wintering	CORE winter	Nonbreeding	S China	B	NCO	deep
DXA1294	Common Redshank	Tringa totanus	2022	3	4	Mai Po	China	Juv	3.06	Wintering	CORE birth	Breeding	Temperate	B	NCO	deep
DXA1357	Common Redshank	Tringa totanus	2022	9	2	Mai Po	China	Ad	15.94	Wintering	CORE winter	Nonbreeding	S China	B	NCO	deep	PC6 new, moult in Deep Bay
DXA1360	Common Redshank	Tringa totanus	2022	9	2	Mai Po	China	Ad	2.52	Wintering	CORE winter	Nonbreeding	S China	B	NCO	deep	PC6 new, moult in Deep Bay
DXA1362	Common Redshank	Tringa totanus	2022	9	2	Mai Po	China	Ad	7.85	Wintering	CORE winter	Nonbreeding	S China	B	NCO	deep	PC6 new, moult in Deep Bay
DXA1369	Common Redshank	Tringa totanus	2022	9	2	Mai Po	China	Ad	2.08	Wintering	CORE winter	Nonbreeding	S China	B	NCO	deep	PC6 new, moult in Deep Bay
DXA1370	Common Redshank	Tringa totanus	2022	9	2	Mai Po	China	Juv	2.15	Wintering	CORE birth	Breeding	Temperate	B	NCO	deep
DXA1371	Common Redshank	Tringa totanus	2022	9	2	Mai Po	China	Juv	1.95	Wintering	CORE birth	Breeding	Temperate	B	NCO	deep
DXA1372	Common Redshank	Tringa totanus	2022	9	2	Mai Po	China	Juv	3.62	Wintering	CORE birth	Breeding	Temperate	B	NCO	deep
DXA1373	Common Redshank	Tringa totanus	2022	9	2	Mai Po	China	Juv	12.59	Wintering	CORE birth	Breeding	Temperate	B	NCO	deep
DXA1374	Common Redshank	Tringa totanus	2022	9	2	Mai Po	China	Juv	7.37	Wintering	CORE birth	Breeding	Temperate	B	NCO	deep
DXA1375	Common Redshank	Tringa totanus	2022	9	2	Mai Po	China	Ad	1.05	Wintering	CORE winter	Nonbreeding	S China	B	NCO	deep	PC6 new, moult in Deep Bay
DXA1427	Common Redshank	Tringa totanus	2022	10	28	Mai Po	China	Ad	1.72	Wintering	CORE winter	Nonbreeding	S China	B	NCO	deep
DXA1428	Common Redshank	Tringa totanus	2022	10	28	Mai Po	China	Juv	3.48	Wintering	CORE birth	Breeding	Temperate	B	NCO	deep
DXA1429	Common Redshank	Tringa totanus	2022	10	28	Mai Po	China	Juv	1.64	Wintering	CORE birth	Breeding	Temperate	B	NCO	deep
DXA1430	Common Redshank	Tringa totanus	2022	10	28	Mai Po	China	Ad	2.41	Wintering	CORE winter	Nonbreeding	S China	B	NCO	deep
DXA1461	Common Redshank	Tringa totanus	2022	12	27	Mai Po	China	Ad	0.72	Wintering	CORE winter	Nonbreeding	S China	B	NCO	deep
F136350	Common Redshank	Tringa totanus	2020	11	30	Leizhou	China	Ad	14.46	Wintering	CORE winter	Nonbreeding	S China	B	NCO	deep
F136352	Common Redshank	Tringa totanus	2020	12	6	Leizhou	China	Juv	1.53	Wintering	CORE birth	Breeding	Temperate	B	NCO	deep
F136355	Common Redshank	Tringa totanus	2020	12	7	Leizhou	China	Juv	1.69	Wintering	CORE birth	Breeding	Temperate	B	NCO	deep
F136356	Common Redshank	Tringa totanus	2020	12	7	Leizhou	China	Juv	0.58	Wintering	CORE birth	Breeding	Temperate	B	NCO	deep
F136373	Common Redshank	Tringa totanus	2020	12	21	Leizhou	China	Juv	4.15	Wintering	CORE birth	Breeding	Temperate	B	NCO	deep
F136374	Common Redshank	Tringa totanus	2020	12	21	Leizhou	China	Juv	2.2	Wintering	CORE birth	Breeding	Temperate	B	NCO	deep
F136375	Common Redshank	Tringa totanus	2020	12	21	Leizhou	China	Juv	0.99	Wintering	CORE birth	Breeding	Temperate	B	NCO	deep
F136377	Common Redshank	Tringa totanus	2020	12	22	Leizhou	China	Ad	4.85	Wintering	CORE winter	Nonbreeding	S China	B	NCO	deep
NA00000	Common Redshank	Tringa totanus	2019	10	26	Mai Po	China	Ad	2.09	Wintering	CORE winter	Nonbreeding	S China	B	NCO	deep
BPA0682	Common Sandpiper	Aclitis hypoleucos	2020	3	21	Mai Po	China	Ad	0.67	Wintering	COSA winter	Unk	Unk	A	NCO	deep
Y125	Common Sandpiper	Aclitis hypoleucos	2020	8	23	Yalujiang	China	Juv	0.89	Wintering	COSA birth	Breeding	Temperate	A	NCO	deep
Y16	Common Sandpiper	Aclitis hypoleucos	2020	8	21	Yalujiang	China	Ad	0.49	Wintering	COSA winter	Unk	Unk	A	NCO	deep
CTA0845	Common Snipe	Gallinago gallinago	2022	11	26	Mai Po	China	Unk	2.14	Wintering	COSN molt	Unk	Unk	B	NCO	surface
CTA0846	Common Snipe	Gallinago gallinago	2022	11	26	Mai Po	China	Unk	8.66	Wintering	COSN molt	Unk	Unk	B	NCO	surface
F136359	Common Snipe	Gallinago gallinago	2020	12	11	Leizhou	China	Ad	1.5	Wintering	Unk	Unk	Unk	B	NCO	surface
F136360	Common Snipe	Gallinago gallinago	2020	12	11	Leizhou	China	Juv	1.19	Wintering	COSN birth	Breeding	Temperate	B	NCO	surface
F136361	Common Snipe	Gallinago gallinago	2020	12	13	Leizhou	China	Juv	1.67	Wintering	COSN birth	Breeding	Temperate	B	NCO	surface
F136362	Common Snipe	Gallinago gallinago	2020	12	13	Leizhou	China	Ad	0.47	Wintering	Unk	Unk	Unk	B	NCO	surface
F136363	Common Snipe	Gallinago gallinago	2020	12	13	Leizhou	China	Juv	0.31	Wintering	COSN birth	Breeding	Temperate	B	NCO	surface
F136364	Common Snipe	Gallinago gallinago	2020	12	13	Leizhou	China	Juv	0.55	Wintering	COSN birth	Breeding	Temperate	B	NCO	surface
F136365	Common Snipe	Gallinago gallinago	2020	12	13	Leizhou	China	Ad	0.94	Wintering	Unk	Unk	Unk	B	NCO	surface
F136366	Common Snipe	Gallinago gallinago	2020	12	13	Leizhou	China	Juv	0.47	Wintering	COSN birth	Breeding	Temperate	B	NCO	surface
F136367	Common Snipe	Gallinago gallinago	2020	12	13	Leizhou	China	Juv	1.4	Wintering	COSN birth	Breeding	Temperate	B	NCO	surface
F136369	Common Snipe	Gallinago gallinago	2020	12	13	Leizhou	China	Juv	0.46	Wintering	COSN birth	Breeding	Temperate	B	NCO	surface
F136370	Common Snipe	Gallinago gallinago	2020	12	13	Leizhou	China	Juv	0.31	Wintering	COSN birth	Breeding	Temperate	B	NCO	surface
F136371	Common Snipe	Gallinago gallinago	2020	12	13	Leizhou	China	Juv	6.47	Wintering	COSN birth	Breeding	Temperate	B	NCO	surface
F136372	Common Snipe	Gallinago gallinago	2020	12	13	Leizhou	China	Ad	0.61	Wintering	Unk	Unk	Unk	B	NCO	surface
4196951	Curlew Sandpiper	Calidris ferruginea	2004	10	1	Port Phillip	Australia	Ad	2.3	Wintering	CUSA winter	Nonbreeding	Australia	B	NCO	deep
4213944	Curlew Sandpiper	Calidris ferruginea	2006	11	20	Roebuck Bay	Australia	Ad	2.35	Wintering	CUSA winter	Nonbreeding	Australia	B	NCO	deep
4216506	Curlew Sandpiper	Calidris ferruginea	2006	11	20	Roebuck Bay	Australia	Ad	0.8	Wintering	CUSA winter	Nonbreeding	Australia	B	NCO	deep
4229311	Curlew Sandpiper	Calidris ferruginea	2004	10	1	Port Phillip	Australia	Ad	6.45	Wintering	CUSA winter	Nonbreeding	Australia	B	NCO	deep
4233676	Curlew Sandpiper	Calidris ferruginea	2005	3	5	Roebuck Bay	Australia	Juv	0.61	Wintering	CUSA Birth	Breeding	Arctic	B	NCO	deep
4233685	Curlew Sandpiper	Calidris ferruginea	2005	3	5	Roebuck Bay	Australia	Juv	1.35	Wintering	CUSA Birth	Breeding	Arctic	B	NCO	deep
4233687	Curlew Sandpiper	Calidris ferruginea	2005	3	5	Roebuck Bay	Australia	Juv	1.36	Wintering	CUSA Birth	Breeding	Arctic	B	NCO	deep
4233719	Curlew Sandpiper	Calidris ferruginea	2005	2	24	80 Mile Beach	Australia	Juv	0.69	Wintering	CUSA Birth	Breeding	Arctic	B	NCO	deep
4233720	Curlew Sandpiper	Calidris ferruginea	2005	2	24	80 Mile Beach	Australia	Juv	0.5	Wintering	CUSA Birth	Breeding	Arctic	B	NCO	deep
4233732	Curlew Sandpiper	Calidris ferruginea	2005	3	5	Roebuck Bay	Australia	Juv	0.78	Wintering	CUSA Birth	Breeding	Arctic	B	NCO	deep
4233765	Curlew Sandpiper	Calidris ferruginea	2005	3	5	Roebuck Bay	Australia	Juv	0.57	Wintering	CUSA Birth	Breeding	Arctic	B	NCO	deep
4233766	Curlew Sandpiper	Calidris ferruginea	2005	3	5	Roebuck Bay	Australia	Juv	0.61	Wintering	CUSA Birth	Breeding	Arctic	B	NCO	deep
4233768	Curlew Sandpiper	Calidris ferruginea	2005	3	5	Roebuck Bay	Australia	Juv	0.39	Wintering	CUSA Birth	Breeding	Arctic	B	NCO	deep
4233769	Curlew Sandpiper	Calidris ferruginea	2005	3	5	Roebuck Bay	Australia	Juv	0.89	Wintering	CUSA Birth	Breeding	Arctic	B	NCO	deep
4233824	Curlew Sandpiper	Calidris ferruginea	2006	11	20	Roebuck Bay	Australia	Ad	1.57	Wintering	CUSA winter	Nonbreeding	Australia	B	NCO	deep
4237899	Curlew Sandpiper	Calidris ferruginea	2004	10	1	Port Phillip	Australia	Ad	4.14	Wintering	CUSA winter	Nonbreeding	Australia	B	NCO	deep
4243903	Curlew Sandpiper	Calidris ferruginea	2006	11	20	Roebuck Bay	Australia	Ad	1.07	Wintering	CUSA winter	Nonbreeding	Australia	B	NCO	deep
4243904	Curlew Sandpiper	Calidris ferruginea	2006	11	20	Roebuck Bay	Australia	Ad	1.21	Wintering	CUSA winter	Nonbreeding	Australia	B	NCO	deep
4243905	Curlew Sandpiper	Calidris ferruginea	2006	11	20	Roebuck Bay	Australia	Ad	1.03	Wintering	CUSA winter	Nonbreeding	Australia	B	NCO	deep
4243906	Curlew Sandpiper	Calidris ferruginea	2006	11	20	Roebuck Bay	Australia	Ad	1.81	Wintering	CUSA winter	Nonbreeding	Australia	B	NCO	deep
4243909	Curlew Sandpiper	Calidris ferruginea	2006	11	20	Roebuck Bay	Australia	Ad	1.74	Wintering	CUSA winter	Nonbreeding	Australia	B	NCO	deep
4243910	Curlew Sandpiper	Calidris ferruginea	2006	11	20	Roebuck Bay	Australia	Ad	1.51	Wintering	CUSA winter	Nonbreeding	Australia	B	NCO	deep
4243912	Curlew Sandpiper	Calidris ferruginea	2006	11	20	Roebuck Bay	Australia	Ad	0.95	Wintering	CUSA winter	Nonbreeding	Australia	B	NCO	deep
4244001	Curlew Sandpiper	Calidris ferruginea	2004	12	10	Port Phillip	Australia	Ad	0.58	Wintering	CUSA winter	Nonbreeding	Australia	B	NCO	deep
4244003	Curlew Sandpiper	Calidris ferruginea	2004	12	10	Port Phillip	Australia	Ad	1.79	Wintering	CUSA winter	Nonbreeding	Australia	B	NCO	deep
4244321	Curlew Sandpiper	Calidris ferruginea	2005	1	23	Corner Inlet	Australia	Ad	13.13	Wintering	CUSA winter	Nonbreeding	Australia	B	NCO	deep
4244322	Curlew Sandpiper	Calidris ferruginea	2005	1	23	Corner Inlet	Australia	Ad	5.86	Wintering	CUSA winter	Nonbreeding	Australia	B	NCO	deep
4244323	Curlew Sandpiper	Calidris ferruginea	2005	1	23	Corner Inlet	Australia	Ad	2.02	Wintering	CUSA winter	Nonbreeding	Australia	B	NCO	deep
4244349	Curlew Sandpiper	Calidris ferruginea	2005	1	23	Corner Inlet	Australia	Ad	0.46	Wintering	CUSA winter	Nonbreeding	Australia	B	NCO	deep
BPA0672	Curlew Sandpiper	Calidris ferruginea	2020	3	21	Mai Po	China	Ad	1.68	Wintering	Unk	Nonbreeding	SE Asia, Australia	B	NCO	deep
BPA0673	Curlew Sandpiper	Calidris ferruginea	2020	3	21	Mai Po	China	Ad	0.88	Wintering	Unk	Nonbreeding	SE Asia, Australia	B	NCO	deep
BPA0674	Curlew Sandpiper	Calidris ferruginea	2020	3	21	Mai Po	China	Ad	3.04	Wintering	Unk	Nonbreeding	SE Asia, Australia	B	NCO	deep
BPA0675	Curlew Sandpiper	Calidris ferruginea	2020	3	21	Mai Po	China	Ad	0.5	Wintering	Unk	Nonbreeding	SE Asia, Australia	B	NCO	deep
BPA0676	Curlew Sandpiper	Calidris ferruginea	2020	3	21	Mai Po	China	Ad	0.89	Wintering	Unk	Nonbreeding	SE Asia, Australia	B	NCO	deep
BPA0677	Curlew Sandpiper	Calidris ferruginea	2020	3	21	Mai Po	China	Ad	1.28	Wintering	Unk	Nonbreeding	SE Asia, Australia	B	NCO	deep
BPA0678	Curlew Sandpiper	Calidris ferruginea	2020	3	21	Mai Po	China	Ad	1.86	Wintering	Unk	Nonbreeding	SE Asia, Australia	B	NCO	deep
BPA0679	Curlew Sandpiper	Calidris ferruginea	2020	3	21	Mai Po	China	Ad	2.01	Wintering	Unk	Nonbreeding	SE Asia, Australia	B	NCO	deep
BPA0680	Curlew Sandpiper	Calidris ferruginea	2020	3	21	Mai Po	China	Ad	0.91	Wintering	Unk	Nonbreeding	SE Asia, Australia	B	NCO	deep
BPA0681	Curlew Sandpiper	Calidris ferruginea	2020	3	21	Mai Po	China	Ad	0.82	Wintering	Unk	Nonbreeding	SE Asia, Australia	B	NCO	deep
BPA0686	Curlew Sandpiper	Calidris ferruginea	2020	3	23	Mai Po	China	Ad	1.25	Wintering	Unk	Nonbreeding	SE Asia, Australia	B	NCO	deep
BPA0687	Curlew Sandpiper	Calidris ferruginea	2020	3	23	Mai Po	China	Ad	0.93	Wintering	Unk	Nonbreeding	SE Asia, Australia	B	NCO	deep
BPA0688	Curlew Sandpiper	Calidris ferruginea	2020	3	23	Mai Po	China	Juv	0.35	Wintering	CUSA Winter	Nonbreeding	SE Asia, Australia	B	NCO	deep	KL - outer 5 primaries were replaced then pc6 should be new isn't? i.e. coming from moulting ground instead of birth place
BPA0689	Curlew Sandpiper	Calidris ferruginea	2020	3	23	Mai Po	China	Ad	0.5	Wintering	Unk	Nonbreeding	SE Asia, Australia	B	NCO	deep
BPA0691	Curlew Sandpiper	Calidris ferruginea	2020	3	23	Mai Po	China	Ad	0.93	Wintering	Unk	Nonbreeding	SE Asia, Australia	B	NCO	deep
BPA0693	Curlew Sandpiper	Calidris ferruginea	2020	3	23	Mai Po	China	Ad	0.55	Wintering	Unk	Nonbreeding	SE Asia, Australia	B	NCO	deep
BPA0694	Curlew Sandpiper	Calidris ferruginea	2020	3	23	Mai Po	China	Ad	0.78	Wintering	Unk	Nonbreeding	SE Asia, Australia	B	NCO	deep
BPA0695	Curlew Sandpiper	Calidris ferruginea	2020	3	23	Mai Po	China	Juv	0.72	Wintering	CUSA Birth	Breeding	Arctic	B	NCO	deep
BPA0700	Curlew Sandpiper	Calidris ferruginea	2020	4	7	Mai Po	China	Ad	0.67	Wintering	Unk	Nonbreeding	SE Asia, Australia	B	NCO	deep
BPA0701	Curlew Sandpiper	Calidris ferruginea	2020	4	7	Mai Po	China	Ad	0.94	Wintering	Unk	Nonbreeding	SE Asia, Australia	B	NCO	deep
BPA0702	Curlew Sandpiper	Calidris ferruginea	2020	4	7	Mai Po	China	Ad	0.65	Wintering	Unk	Nonbreeding	SE Asia, Australia	B	NCO	deep
BPA0703	Curlew Sandpiper	Calidris ferruginea	2020	4	7	Mai Po	China	Ad	0.72	Wintering	Unk	Nonbreeding	SE Asia, Australia	B	NCO	deep
BPA0704	Curlew Sandpiper	Calidris ferruginea	2020	4	7	Mai Po	China	Ad	0.32	Wintering	Unk	Nonbreeding	SE Asia, Australia	B	NCO	deep
BPA0705	Curlew Sandpiper	Calidris ferruginea	2020	4	7	Mai Po	China	Ad	1.37	Wintering	Unk	Nonbreeding	SE Asia, Australia	B	NCO	deep
BPA0706	Curlew Sandpiper	Calidris ferruginea	2020	4	7	Mai Po	China	Ad	1.1	Wintering	Unk	Nonbreeding	SE Asia, Australia	B	NCO	deep
BPA0707	Curlew Sandpiper	Calidris ferruginea	2020	4	7	Mai Po	China	Ad	1.09	Wintering	Unk	Nonbreeding	SE Asia, Australia	B	NCO	deep
BPA0708	Curlew Sandpiper	Calidris ferruginea	2020	4	7	Mai Po	China	Ad	4.24	Wintering	Unk	Nonbreeding	SE Asia, Australia	B	NCO	deep
BPA0709	Curlew Sandpiper	Calidris ferruginea	2020	4	7	Mai Po	China	Ad	1.28	Wintering	Unk	Nonbreeding	SE Asia, Australia	B	NCO	deep
BPA0710	Curlew Sandpiper	Calidris ferruginea	2020	4	7	Mai Po	China	Ad	0.67	Wintering	Unk	Nonbreeding	SE Asia, Australia	B	NCO	deep
BPA0712	Curlew Sandpiper	Calidris ferruginea	2020	4	7	Mai Po	China	Ad	0.72	Wintering	Unk	Nonbreeding	SE Asia, Australia	B	NCO	deep
BPA0713	Curlew Sandpiper	Calidris ferruginea	2020	4	7	Mai Po	China	Ad	0.48	Wintering	Unk	Nonbreeding	SE Asia, Australia	B	NCO	deep
BPA0714	Curlew Sandpiper	Calidris ferruginea	2020	4	7	Mai Po	China	Ad	1.26	Wintering	Unk	Nonbreeding	SE Asia, Australia	B	NCO	deep
BPA0992	Curlew Sandpiper	Calidris ferruginea	2021	3	11	Mai Po	China	Ad	2.22	Wintering	Unk	Nonbreeding	SE Asia, Australia	B	NCO	deep
BPA0993	Curlew Sandpiper	Calidris ferruginea	2021	3	11	Mai Po	China	Ad	2.37	Wintering	Unk	Nonbreeding	SE Asia, Australia	B	NCO	deep
BPA0994	Curlew Sandpiper	Calidris ferruginea	2021	3	11	Mai Po	China	Ad	0.7	Wintering	Unk	Nonbreeding	SE Asia, Australia	B	NCO	deep
NV83515	Curlew Sandpiper	Calidris ferruginea	2020	3	21	Mai Po	China	Ad	2.07	Wintering	Unk	Nonbreeding	SE Asia, Australia	B	NCO	deep
unkown	Curlew Sandpiper	Calidris ferruginea	2020	4	7	Mai Po	China	Ad	0.55	Wintering	Unk	Nonbreeding	SE Asia, Australia	B	NCO	deep
BTA0128	Dunlin	Calidris alpina	2021	1	14	Mai Po	China	Ad	2.73	Wintering	DUNL birth & stopover	Unk	Temperate-Arctic	B	NCO	surface
BTA0591	Dunlin	Calidris alpina	2019	10	26	Mai Po	China	Juv	0.42	Wintering	DUNL birth	Breeding	Temperate-Arctic	B	NCO	surface
BTA0592	Dunlin	Calidris alpina	2019	10	26	Mai Po	China	Juv	0.47	Wintering	DUNL birth	Breeding	Temperate-Arctic	B	NCO	surface
BTA0593	Dunlin	Calidris alpina	2019	10	26	Mai Po	China	Juv	1.4	Wintering	DUNL birth	Breeding	Temperate-Arctic	B	NCO	surface
BTA0594	Dunlin	Calidris alpina	2019	10	26	Mai Po	China	Juv	2.03	Wintering	DUNL birth	Breeding	Temperate-Arctic	B	NCO	surface
BTA0595	Dunlin	Calidris alpina	2019	10	26	Mai Po	China	Juv	0.8	Wintering	DUNL birth	Breeding	Temperate-Arctic	B	NCO	surface
BTA0603	Dunlin	Calidris alpina	2019	10	26	Mai Po	China	Juv	1.05	Wintering	DUNL birth	Breeding	Temperate-Arctic	B	NCO	surface
BTA0604	Dunlin	Calidris alpina	2019	10	26	Mai Po	China	Juv	3.48	Wintering	DUNL birth	Breeding	Temperate-Arctic	B	NCO	surface
BTA0608	Dunlin	Calidris alpina	2019	10	26	Mai Po	China	Juv	0.78	Wintering	DUNL birth	Breeding	Temperate-Arctic	B	NCO	surface
BTA0609	Dunlin	Calidris alpina	2019	12	30	Mai Po	China	Juv	0.42	Wintering	DUNL birth	Breeding	Temperate-Arctic	B	NCO	surface
BTA0610	Dunlin	Calidris alpina	2019	12	30	Mai Po	China	Juv	2.07	Wintering	DUNL birth	Breeding	Temperate-Arctic	B	NCO	surface
BTA0611	Dunlin	Calidris alpina	2019	12	30	Mai Po	China	Juv	1.17	Wintering	DUNL birth	Breeding	Temperate-Arctic	B	NCO	surface
BTA0612	Dunlin	Calidris alpina	2019	12	30	Mai Po	China	Juv	1.25	Wintering	DUNL birth	Breeding	Temperate-Arctic	B	NCO	surface
BTA0613	Dunlin	Calidris alpina	2019	12	30	Mai Po	China	Juv	0.84	Wintering	DUNL birth	Breeding	Temperate-Arctic	B	NCO	surface
BTA0614	Dunlin	Calidris alpina	2019	12	30	Mai Po	China	Juv	1.17	Wintering	DUNL birth	Breeding	Temperate-Arctic	B	NCO	surface
BTA0615	Dunlin	Calidris alpina	2019	12	30	Mai Po	China	Juv	2.22	Wintering	DUNL birth	Breeding	Temperate-Arctic	B	NCO	surface
BTA0616	Dunlin	Calidris alpina	2019	12	30	Mai Po	China	Juv	5.63	Wintering	DUNL birth	Breeding	Temperate-Arctic	B	NCO	surface
BTA0617	Dunlin	Calidris alpina	2019	12	30	Mai Po	China	Juv	1.88	Wintering	DUNL birth	Breeding	Temperate-Arctic	B	NCO	surface
BTA0618	Dunlin	Calidris alpina	2019	12	30	Mai Po	China	Juv	0.84	Wintering	DUNL birth	Breeding	Temperate-Arctic	B	NCO	surface
BTA0619	Dunlin	Calidris alpina	2019	12	30	Mai Po	China	Juv	1.24	Wintering	DUNL birth	Breeding	Temperate-Arctic	B	NCO	surface
BTA0621	Dunlin	Calidris alpina	2019	12	30	Mai Po	China	Juv	1.77	Wintering	DUNL birth	Breeding	Temperate-Arctic	B	NCO	surface
BTA0622	Dunlin	Calidris alpina	2019	12	30	Mai Po	China	Juv	3.01	Wintering	DUNL birth	Breeding	Temperate-Arctic	B	NCO	surface
BTA0624	Dunlin	Calidris alpina	2019	12	30	Mai Po	China	Juv	1.63	Wintering	DUNL birth	Breeding	Temperate-Arctic	B	NCO	surface
BTA0625	Dunlin	Calidris alpina	2019	12	30	Mai Po	China	Juv	0.62	Wintering	DUNL birth	Breeding	Temperate-Arctic	B	NCO	surface
BTA0626	Dunlin	Calidris alpina	2019	12	30	Mai Po	China	Juv	1.8	Wintering	DUNL birth	Breeding	Temperate-Arctic	B	NCO	surface
BTA0627	Dunlin	Calidris alpina	2019	12	30	Mai Po	China	Juv	0.3	Wintering	DUNL birth	Breeding	Temperate-Arctic	B	NCO	surface
BTA0628	Dunlin	Calidris alpina	2019	12	30	Mai Po	China	Juv	0.97	Wintering	DUNL birth	Breeding	Temperate-Arctic	B	NCO	surface
BTA0629	Dunlin	Calidris alpina	2019	12	30	Mai Po	China	Juv	0.55	Wintering	DUNL birth	Breeding	Temperate-Arctic	B	NCO	surface
BTA0631	Dunlin	Calidris alpina	2019	12	30	Mai Po	China	Juv	1.83	Wintering	DUNL birth	Breeding	Temperate-Arctic	B	NCO	surface
BTA0633	Dunlin	Calidris alpina	2019	12	30	Mai Po	China	Juv	0.72	Wintering	DUNL birth	Breeding	Temperate-Arctic	B	NCO	surface
BTA0634	Dunlin	Calidris alpina	2019	12	30	Mai Po	China	Juv	1.77	Wintering	DUNL birth	Breeding	Temperate-Arctic	B	NCO	surface
BTA0637	Dunlin	Calidris alpina	2019	12	30	Mai Po	China	Juv	2.68	Wintering	DUNL birth	Breeding	Temperate-Arctic	B	NCO	surface
BTA0640	Dunlin	Calidris alpina	2019	12	30	Mai Po	China	Juv	3.05	Wintering	DUNL birth	Breeding	Temperate-Arctic	B	NCO	surface
BTA0661	Dunlin	Calidris alpina	2020	2	26	Mai Po	China	Juv	1.47	Wintering	DUNL birth	Breeding	Temperate-Arctic	B	NCO	surface
BTA0662	Dunlin	Calidris alpina	2020	2	26	Mai Po	China	Juv	0.3	Wintering	DUNL birth	Breeding	Temperate-Arctic	B	NCO	surface
BTA0663	Dunlin	Calidris alpina	2020	2	26	Mai Po	China	Ad	4.28	Wintering	DUNL birth & stopover	Unk	Temperate-Arctic	B	NCO	surface
BTA0664	Dunlin	Calidris alpina	2020	2	26	Mai Po	China	Juv	1.12	Wintering	DUNL birth	Breeding	Temperate-Arctic	B	NCO	surface
BTA0665	Dunlin	Calidris alpina	2020	2	26	Mai Po	China	Juv	0.79	Wintering	DUNL birth	Breeding	Temperate-Arctic	B	NCO	surface
BTA0667	Dunlin	Calidris alpina	2020	2	26	Mai Po	China	Juv	1.99	Wintering	DUNL birth	Breeding	Temperate-Arctic	B	NCO	surface
BTA0668	Dunlin	Calidris alpina	2020	2	26	Mai Po	China	Ad	8.68	Wintering	DUNL birth & stopover	Unk	Temperate-Arctic	B	NCO	surface
BTA0669	Dunlin	Calidris alpina	2020	2	26	Mai Po	China	Juv	1	Wintering	DUNL birth	Breeding	Temperate-Arctic	B	NCO	surface
BTA0670	Dunlin	Calidris alpina	2020	2	26	Mai Po	China	Juv	0.78	Wintering	DUNL birth	Breeding	Temperate-Arctic	B	NCO	surface
BTA0673	Dunlin	Calidris alpina	2020	3	23	Mai Po	China	Ad	0.73	Wintering	DUNL birth & stopover	Unk	Temperate-Arctic	B	NCO	surface
BTA0714	Dunlin	Calidris alpina	2021	3	11	Mai Po	China	Ad	1.86	Wintering	DUNL birth & stopover	Unk	Temperate-Arctic	B	NCO	surface
BTA0726	Dunlin	Calidris alpina	2021	12	4	Mai Po	China	Juv	1.31	Wintering	DUNL birth	Breeding	Temperate-Arctic	B	NCO	surface
BTA0728	Dunlin	Calidris alpina	2021	12	4	Mai Po	China	Juv	0.62	Wintering	DUNL birth	Breeding	Temperate-Arctic	B	NCO	surface
BTA0733	Dunlin	Calidris alpina	2021	12	4	Mai Po	China	Juv	1.5	Wintering	DUNL birth	Breeding	Temperate-Arctic	B	NCO	surface
BTA0735	Dunlin	Calidris alpina	2021	12	4	Mai Po	China	Juv	0.82	Wintering	DUNL birth	Breeding	Temperate-Arctic	B	NCO	surface
BTA0737	Dunlin	Calidris alpina	2021	12	4	Mai Po	China	Juv	4.1	Wintering	DUNL birth	Breeding	Temperate-Arctic	B	NCO	surface
BTA0740	Dunlin	Calidris alpina	2021	12	4	Mai Po	China	Juv	1.14	Wintering	DUNL birth	Breeding	Temperate-Arctic	B	NCO	surface
BTA0743	Dunlin	Calidris alpina	2021	12	4	Mai Po	China	Juv	0.86	Wintering	DUNL birth	Breeding	Temperate-Arctic	B	NCO	surface
BTA0772	Dunlin	Calidris alpina	2021	12	23	Mai Po	China	Juv	1.25	Wintering	DUNL birth	Breeding	Temperate-Arctic	B	NCO	surface
D344535	Dunlin	Calidris alpina	2020	12	21	Leizhou	China	Ad	1.1	Wintering	DUNL birth & stopover	Unk	Temperate-Arctic	B	NCO	surface
D346102	Dunlin	Calidris alpina	2020	9	8	CMDT	China	Juv	1.56	Wintering	DUNL birth	Breeding	Temperate-Arctic	B	NCO	surface
D346111	Dunlin	Calidris alpina	2020	9	28	CMDT	China	Juv	2.1	Wintering	DUNL birth	Breeding	Temperate-Arctic	B	NCO	surface
D346112	Dunlin	Calidris alpina	2020	9	28	CMDT	China	Juv	0.64	Wintering	DUNL birth	Breeding	Temperate-Arctic	B	NCO	surface
D346113	Dunlin	Calidris alpina	2020	9	28	CMDT	China	Juv	1.42	Wintering	DUNL birth	Breeding	Temperate-Arctic	B	NCO	surface
D346118	Dunlin	Calidris alpina	2020	10	13	CMDT	China	Juv	0.86	Wintering	DUNL birth	Breeding	Temperate-Arctic	B	NCO	surface
D346119	Dunlin	Calidris alpina	2020	10	13	CMDT	China	Juv	4.13	Wintering	DUNL birth	Breeding	Temperate-Arctic	B	NCO	surface
D346120	Dunlin	Calidris alpina	2020	10	13	CMDT	China	Juv	0.76	Wintering	DUNL birth	Breeding	Temperate-Arctic	B	NCO	surface
D347728	Dunlin	Calidris alpina	2019	10	2	Tiaozini	China	Ad	1.17	Wintering	DUNL birth & stopover	Unk	Temperate-Arctic	B	NCO	surface
D347730	Dunlin	Calidris alpina	2019	10	2	Tiaozini	China	Ad	1.64	Wintering	DUNL birth & stopover	Unk	Temperate-Arctic	B	NCO	surface
D347731	Dunlin	Calidris alpina	2019	10	2	Tiaozini	China	Ad	0.99	Wintering	DUNL birth & stopover	Unk	Temperate-Arctic	B	NCO	surface
D347734	Dunlin	Calidris alpina	2019	10	2	Tiaozini	China	Ad	1.23	Wintering	DUNL birth & stopover	Unk	Temperate-Arctic	B	NCO	surface
D347737	Dunlin	Calidris alpina	2019	10	2	Tiaozini	China	Ad	1.51	Wintering	DUNL birth & stopover	Unk	Temperate-Arctic	B	NCO	surface
D347903	Dunlin	Calidris alpina	2019	9	29	Yangkou	China	Juv	1.8	Wintering	DUNL birth	Breeding	Temperate-Arctic	B	NCO	surface
D348545	Dunlin	Calidris alpina	2019	9	30	Tiaozini	China	Ad	1.46	Wintering	DUNL birth & stopover	Unk	Temperate-Arctic	B	NCO	surface
D348546	Dunlin	Calidris alpina	2019	9	30	Tiaozini	China	Ad	1.77	Wintering	DUNL birth & stopover	Unk	Temperate-Arctic	B	NCO	surface
D348549	Dunlin	Calidris alpina	2019	9	30	Tiaozini	China	Ad	1.53	Wintering	DUNL birth & stopover	Unk	Temperate-Arctic	B	NCO	surface
D348802	Dunlin	Calidris alpina	2019	11	19	Leizhou	China	Ad	2.19	Wintering	DUNL birth & stopover	Unk	Temperate-Arctic	B	NCO	surface
D348804	Dunlin	Calidris alpina	2019	12	21	Leizhou	China	Ad	2.47	Wintering	DUNL birth & stopover	Unk	Temperate-Arctic	B	NCO	surface
D348806	Dunlin	Calidris alpina	2019	12	21	Leizhou	China	Juv	0.61	Wintering	DUNL birth	Breeding	Temperate-Arctic	B	NCO	surface
D348807	Dunlin	Calidris alpina	2019	12	21	Leizhou	China	Ad	4.72	Wintering	DUNL birth & stopover	Unk	Temperate-Arctic	B	NCO	surface
D348808	Dunlin	Calidris alpina	2019	12	21	Leizhou	China	Ad	3.92	Wintering	DUNL birth & stopover	Unk	Temperate-Arctic	B	NCO	surface
D348809	Dunlin	Calidris alpina	2019	12	21	Leizhou	China	Ad	1.42	Wintering	DUNL birth & stopover	Unk	Temperate-Arctic	B	NCO	surface
D348810	Dunlin	Calidris alpina	2019	12	21	Leizhou	China	Ad	1.36	Wintering	DUNL birth & stopover	Unk	Temperate-Arctic	B	NCO	surface
D348812	Dunlin	Calidris alpina	2019	12	21	Leizhou	China	Ad	1.23	Wintering	DUNL birth & stopover	Unk	Temperate-Arctic	B	NCO	surface
D348816	Dunlin	Calidris alpina	2019	12	21	Leizhou	China	Ad	2.27	Wintering	DUNL birth & stopover	Unk	Temperate-Arctic	B	NCO	surface
D348819	Dunlin	Calidris alpina	2019	12	23	Leizhou	China	Juv	0.29	Wintering	DUNL birth	Breeding	Temperate-Arctic	B	NCO	surface
D348820	Dunlin	Calidris alpina	2019	12	24	Leizhou	China	Ad	1.4	Wintering	DUNL birth & stopover	Unk	Temperate-Arctic	B	NCO	surface
D348821	Dunlin	Calidris alpina	2019	12	24	Leizhou	China	Ad	3.64	Wintering	DUNL birth & stopover	Unk	Temperate-Arctic	B	NCO	surface
D348822	Dunlin	Calidris alpina	2019	12	24	Leizhou	China	Ad	2.52	Wintering	DUNL birth & stopover	Unk	Temperate-Arctic	B	NCO	surface
D348823	Dunlin	Calidris alpina	2019	12	24	Leizhou	China	Ad	1.97	Wintering	DUNL birth & stopover	Unk	Temperate-Arctic	B	NCO	surface
D348825	Dunlin	Calidris alpina	2019	12	24	Leizhou	China	Ad	3.66	Wintering	DUNL birth & stopover	Unk	Temperate-Arctic	B	NCO	surface
D348827	Dunlin	Calidris alpina	2020	11	24	Leizhou	China	Ad	6.09	Wintering	DUNL birth & stopover	Unk	Temperate-Arctic	B	NCO	surface
D348828	Dunlin	Calidris alpina	2020	11	24	Leizhou	China	Ad	3.15	Wintering	DUNL birth & stopover	Unk	Temperate-Arctic	B	NCO	surface
D348829	Dunlin	Calidris alpina	2020	11	24	Leizhou	China	Ad	3.29	Wintering	DUNL birth & stopover	Unk	Temperate-Arctic	B	NCO	surface
D348830	Dunlin	Calidris alpina	2020	11	24	Leizhou	China	Ad	6.17	Wintering	DUNL birth & stopover	Unk	Temperate-Arctic	B	NCO	surface
D348831	Dunlin	Calidris alpina	2020	11	28	Leizhou	China	Ad	3.87	Wintering	DUNL birth & stopover	Unk	Temperate-Arctic	B	NCO	surface
D348834	Dunlin	Calidris alpina	2020	12	1	Leizhou	China	Ad	1.3	Wintering	DUNL birth & stopover	Unk	Temperate-Arctic	B	NCO	surface
D348835	Dunlin	Calidris alpina	2020	12	1	Leizhou	China	Ad	1.43	Wintering	DUNL birth & stopover	Unk	Temperate-Arctic	B	NCO	surface
D348845	Dunlin	Calidris alpina	2020	12	5	Leizhou	China	Ad	2.76	Wintering	DUNL birth & stopover	Unk	Temperate-Arctic	B	NCO	surface
D348846	Dunlin	Calidris alpina	2020	12	5	Leizhou	China	Ad	4.16	Wintering	DUNL birth & stopover	Unk	Temperate-Arctic	B	NCO	surface
D348847	Dunlin	Calidris alpina	2020	12	6	Leizhou	China	Juv	1.38	Wintering	DUNL birth	Breeding	Temperate-Arctic	B	NCO	surface
D348850	Dunlin	Calidris alpina	2020	12	8	Leizhou	China	Ad	1.91	Wintering	DUNL birth & stopover	Unk	Temperate-Arctic	B	NCO	surface
D348851	Dunlin	Calidris alpina	2020	12	8	Leizhou	China	Ad	1.09	Wintering	DUNL birth & stopover	Unk	Temperate-Arctic	B	NCO	surface
D348852	Dunlin	Calidris alpina	2020	12	8	Leizhou	China	Ad	2.65	Wintering	DUNL birth & stopover	Unk	Temperate-Arctic	B	NCO	surface
D348853	Dunlin	Calidris alpina	2020	12	8	Leizhou	China	Ad	4.01	Wintering	DUNL birth & stopover	Unk	Temperate-Arctic	B	NCO	surface
D348854	Dunlin	Calidris alpina	2020	12	8	Leizhou	China	Ad	2.02	Wintering	DUNL birth & stopover	Unk	Temperate-Arctic	B	NCO	surface
D348855	Dunlin	Calidris alpina	2020	12	8	Leizhou	China	Ad	1.62	Wintering	DUNL birth & stopover	Unk	Temperate-Arctic	B	NCO	surface
D348856	Dunlin	Calidris alpina	2020	12	8	Leizhou	China	Juv	0.86	Wintering	DUNL birth	Breeding	Temperate-Arctic	B	NCO	surface
D348857	Dunlin	Calidris alpina	2020	12	8	Leizhou	China	Juv	1.08	Wintering	DUNL birth	Breeding	Temperate-Arctic	B	NCO	surface
D348860	Dunlin	Calidris alpina	2020	12	10	Leizhou	China	Ad	3.38	Wintering	DUNL birth & stopover	Unk	Temperate-Arctic	B	NCO	surface
D348861	Dunlin	Calidris alpina	2020	12	10	Leizhou	China	Ad	11.36	Wintering	DUNL birth & stopover	Unk	Temperate-Arctic	B	NCO	surface
D348863	Dunlin	Calidris alpina	2020	12	15	Leizhou	China	Juv	10.46	Wintering	DUNL birth	Breeding	Temperate-Arctic	B	NCO	surface
D348864	Dunlin	Calidris alpina	2020	12	16	Leizhou	China	Ad	1.9	Wintering	DUNL birth & stopover	Unk	Temperate-Arctic	B	NCO	surface
D348865	Dunlin	Calidris alpina	2020	12	16	Leizhou	China	Juv	2.87	Wintering	DUNL birth	Breeding	Temperate-Arctic	B	NCO	surface
D348866	Dunlin	Calidris alpina	2020	12	17	Leizhou	China	Ad	2.09	Wintering	DUNL birth & stopover	Unk	Temperate-Arctic	B	NCO	surface
D348867	Dunlin	Calidris alpina	2020	12	17	Leizhou	China	Ad	2.75	Wintering	DUNL birth & stopover	Unk	Temperate-Arctic	B	NCO	surface
D348868	Dunlin	Calidris alpina	2020	12	21	Leizhou	China	Ad	0.55	Wintering	DUNL birth & stopover	Unk	Temperate-Arctic	B	NCO	surface
D348869	Dunlin	Calidris alpina	2020	12	21	Leizhou	China	Ad	2.65	Wintering	DUNL birth & stopover	Unk	Temperate-Arctic	B	NCO	surface
D348870	Dunlin	Calidris alpina	2020	12	21	Leizhou	China	Ad	1.98	Wintering	DUNL birth & stopover	Unk	Temperate-Arctic	B	NCO	surface
D348871	Dunlin	Calidris alpina	2020	12	22	Leizhou	China	Ad	4.55	Wintering	DUNL birth & stopover	Unk	Temperate-Arctic	B	NCO	surface
D348872	Dunlin	Calidris alpina	2020	12	22	Leizhou	China	Ad	2.25	Wintering	DUNL birth & stopover	Unk	Temperate-Arctic	B	NCO	surface
D348873	Dunlin	Calidris alpina	2020	12	22	Leizhou	China	Ad	3.59	Wintering	DUNL birth & stopover	Unk	Temperate-Arctic	B	NCO	surface
D348874	Dunlin	Calidris alpina	2020	12	22	Leizhou	China	Juv	1.43	Wintering	DUNL birth	Breeding	Temperate-Arctic	B	NCO	surface
D348875	Dunlin	Calidris alpina	2020	12	22	Leizhou	China	Ad	4.92	Wintering	DUNL birth & stopover	Unk	Temperate-Arctic	B	NCO	surface
D348876	Dunlin	Calidris alpina	2020	12	22	Leizhou	China	Juv	1.29	Wintering	DUNL birth	Breeding	Temperate-Arctic	B	NCO	surface
D348877	Dunlin	Calidris alpina	2020	12	22	Leizhou	China	Ad	1.31	Wintering	DUNL birth & stopover	Unk	Temperate-Arctic	B	NCO	surface
D348878	Dunlin	Calidris alpina	2020	12	22	Leizhou	China	Ad	2.72	Wintering	DUNL birth & stopover	Unk	Temperate-Arctic	B	NCO	surface
D348879	Dunlin	Calidris alpina	2020	12	22	Leizhou	China	Ad	2.85	Wintering	DUNL birth & stopover	Unk	Temperate-Arctic	B	NCO	surface
D348880	Dunlin	Calidris alpina	2020	12	22	Leizhou	China	Ad	2.55	Wintering	DUNL birth & stopover	Unk	Temperate-Arctic	B	NCO	surface
D348881	Dunlin	Calidris alpina	2020	12	22	Leizhou	China	Ad	2.98	Wintering	DUNL birth & stopover	Unk	Temperate-Arctic	B	NCO	surface
D348882	Dunlin	Calidris alpina	2020	12	22	Leizhou	China	Juv	1.58	Wintering	DUNL birth	Breeding	Temperate-Arctic	B	NCO	surface
D348883	Dunlin	Calidris alpina	2020	12	23	Leizhou	China	Juv	6.06	Wintering	DUNL birth	Breeding	Temperate-Arctic	B	NCO	surface
D348884	Dunlin	Calidris alpina	2020	12	23	Leizhou	China	Juv	3.67	Wintering	DUNL birth	Breeding	Temperate-Arctic	B	NCO	surface
D348885	Dunlin	Calidris alpina	2020	12	23	Leizhou	China	Ad	1.58	Wintering	DUNL birth & stopover	Unk	Temperate-Arctic	B	NCO	surface
D348886	Dunlin	Calidris alpina	2020	12	23	Leizhou	China	Ad	1.24	Wintering	DUNL birth & stopover	Unk	Temperate-Arctic	B	NCO	surface
unkown	Dunlin	Calidris alpina	2019	10	26	Mai Po	China	Juv	1.04	Wintering	DUNL birth	Breeding	Temperate-Arctic	B	NCO	surface
unkown	Dunlin	Calidris alpina	2019	10	26	Mai Po	China	Juv	0.76	Wintering	DUNL birth	Breeding	Temperate-Arctic	B	NCO	surface
unkown	Dunlin	Calidris alpina	2019	10	26	Mai Po	China	Juv	0.9	Wintering	DUNL birth	Breeding	Temperate-Arctic	B	NCO	surface
unkown	Dunlin	Calidris alpina	2019	10	26	Mai Po	China	Juv	1.01	Wintering	DUNL birth	Breeding	Temperate-Arctic	B	NCO	surface
unkown	Dunlin	Calidris alpina	2019	10	26	Mai Po	China	Ad	2.36	Wintering	DUNL birth & stopover	Unk	Temperate-Arctic	B	NCO	surface
unkown	Dunlin	Calidris alpina	2019	10	26	Mai Po	China	Juv	2.82	Wintering	DUNL birth	Breeding	Temperate-Arctic	B	NCO	surface
unkown	Dunlin	Calidris alpina	2019	10	26	Mai Po	China	Juv	1.65	Wintering	DUNL birth	Breeding	Temperate-Arctic	B	NCO	surface
unkown	Dunlin	Calidris alpina	2019	10	26	Mai Po	China	Juv	0.31	Wintering	DUNL birth	Breeding	Temperate-Arctic	B	NCO	surface
unkown	Dunlin	Calidris alpina	2019	10	26	Mai Po	China	Juv	0.63	Wintering	DUNL birth	Breeding	Temperate-Arctic	B	NCO	surface
Y113	Dunlin	Calidris alpina	2020	8	23	Yalujiang	China	Juv	1.66	Wintering	DUNL birth	Breeding	Temperate-Arctic	B	NCO	surface
Y117	Dunlin	Calidris alpina	2020	8	23	Yalujiang	China	Ad	1.38	Wintering	DUNL birth & stopover	Unk	Yellow Sea	B	NCO	surface	active moult
Y134	Dunlin	Calidris alpina	2020	8	23	Yalujiang	China	Ad	3.06	Wintering	DUNL birth & stopover	Unk	Yellow Sea	B	NCO	surface	active moult
Y141	Dunlin	Calidris alpina	2020	8	26	Yalujiang	China	Ad	2.09	Wintering	DUNL birth & stopover	Unk	Yellow Sea	B	NCO	surface	active moult
Y148	Dunlin	Calidris alpina	2020	8	26	Yalujiang	China	Ad	3.27	Wintering	DUNL birth & stopover	Unk	Yellow Sea	B	NCO	surface	active moult
Y149	Dunlin	Calidris alpina	2020	8	26	Yalujiang	China	Ad	1.43	Wintering	DUNL birth & stopover	Unk	Yellow Sea	B	NCO	surface	active moult
BTA0744	Dunlin	Calidris alpina	2021	12	4	Mai Po	China	Juv	1.05	Wintering	DUNL birth	Breeding	Temperate-Arctic	B	NCO	surface
BTA0745	Dunlin	Calidris alpina	2021	12	4	Mai Po	China	Juv	0.72	Wintering	DUNL birth	Breeding	Temperate-Arctic	B	NCO	surface
BTA0748	Dunlin	Calidris alpina	2021	12	4	Mai Po	China	Juv	0.89	Wintering	DUNL birth	Breeding	Temperate-Arctic	B	NCO	surface
BTA0753	Dunlin	Calidris alpina	2021	12	4	Mai Po	China	Juv	1.51	Wintering	DUNL birth	Breeding	Temperate-Arctic	B	NCO	surface
BTA0757	Dunlin	Calidris alpina	2021	12	4	Mai Po	China	Juv	2.61	Wintering	DUNL birth	Breeding	Temperate-Arctic	B	NCO	surface
EA01190	Eurasian Whimbrel	Numenius phaeopus	2022	4	17	Mai Po	China	Ad	1.17	Wintering	WHIM winter	Nonbreeding	SE Asia, Australia	A	CO	surface
EA01197	Eurasian Whimbrel	Numenius phaeopus	2022	9	2	Mai Po	China	Juv	0.69	Wintering	WHIM birth	Breeding	Arctic	A	CO	surface
EA01198	Eurasian Whimbrel	Numenius phaeopus	2022	9	2	Mai Po	China	Juv	0.84	Wintering	WHIM birth	Breeding	Arctic	A	CO	surface
EA01199	Eurasian Whimbrel	Numenius phaeopus	2022	9	2	Mai Po	China	Juv	0.41	Wintering	WHIM birth	Breeding	Arctic	A	CO	surface
EA01200	Eurasian Whimbrel	Numenius phaeopus	2022	9	2	Mai Po	China	Juv	0.5	Wintering	WHIM birth	Breeding	Arctic	A	CO	surface
EA01201	Eurasian Whimbrel	Numenius phaeopus	2022	9	2	Mai Po	China	Juv	0.75	Wintering	WHIM birth	Breeding	Arctic	A	CO	surface
EA01204	Eurasian Whimbrel	Numenius phaeopus	2022	9	2	Mai Po	China	Juv	0.48	Wintering	WHIM birth	Breeding	Arctic	A	CO	surface
EA01205	Eurasian Whimbrel	Numenius phaeopus	2022	9	2	Mai Po	China	Juv	1.26	Wintering	WHIM birth	Breeding	Arctic	A	CO	surface
EA01206	Eurasian Whimbrel	Numenius phaeopus	2022	9	2	Mai Po	China	Juv	0.65	Wintering	WHIM birth	Breeding	Arctic	A	CO	surface
EA01207	Eurasian Whimbrel	Numenius phaeopus	2022	9	2	Mai Po	China	Juv	1.01	Wintering	WHIM birth	Breeding	Arctic	A	CO	surface
EA01208	Eurasian Whimbrel	Numenius phaeopus	2022	9	2	Mai Po	China	Juv	0.68	Wintering	WHIM birth	Breeding	Arctic	A	CO	surface
EA01209	Eurasian Whimbrel	Numenius phaeopus	2022	9	2	Mai Po	China	Juv	0.86	Wintering	WHIM birth	Breeding	Arctic	A	CO	surface
EA01210	Eurasian Whimbrel	Numenius phaeopus	2022	9	28	Mai Po	China	Juv	0.51	Wintering	WHIM birth	Breeding	Arctic	A	CO	surface
EA01211	Eurasian Whimbrel	Numenius phaeopus	2022	9	28	Mai Po	China	Juv	0.33	Wintering	WHIM birth	Breeding	Arctic	A	CO	surface
EA01212	Eurasian Whimbrel	Numenius phaeopus	2022	9	28	Mai Po	China	Juv	0.41	Wintering	WHIM birth	Breeding	Arctic	A	CO	surface
EA01213	Eurasian Whimbrel	Numenius phaeopus	2022	9	28	Mai Po	China	Juv	0.41	Wintering	WHIM birth	Breeding	Arctic	A	CO	surface
5252111	Great Knot	Calidris tenuirostris	2007	10	20	Port Phillip	Australia	Ad	1.33	Wintering	GRKN winter	Nonbreeding	Australia	A	CO	surface
6109324	Great Knot	Calidris tenuirostris	2004	11	19	Port Phillip	Australia	Ad	1.37	Wintering	GRKN winter	Nonbreeding	Australia	A	CO	surface
6189388	Great Knot	Calidris tenuirostris	2004	11	19	Port Phillip	Australia	Ad	1.57	Wintering	GRKN winter	Nonbreeding	Australia	A	CO	surface
6189400	Great Knot	Calidris tenuirostris	2005	10	23	Port Phillip	Australia	Ad	1.22	Wintering	GRKN winter	Nonbreeding	Australia	A	CO	surface
6189404	Great Knot	Calidris tenuirostris	2004	11	19	Port Phillip	Australia	Ad	1.33	Wintering	GRKN winter	Nonbreeding	Australia	A	CO	surface
6189405	Great Knot	Calidris tenuirostris	2004	11	19	Port Phillip	Australia	Ad	2.12	Wintering	GRKN winter	Nonbreeding	Australia	A	CO	surface
6189406	Great Knot	Calidris tenuirostris	2004	11	19	Port Phillip	Australia	Ad	0.91	Wintering	GRKN winter	Nonbreeding	Australia	A	CO	surface
6189409	Great Knot	Calidris tenuirostris	2004	11	19	Port Phillip	Australia	Ad	0.83	Wintering	GRKN winter	Nonbreeding	Australia	A	CO	surface
6189417	Great Knot	Calidris tenuirostris	2004	11	19	Port Phillip	Australia	Ad	2.23	Wintering	GRKN winter	Nonbreeding	Australia	A	CO	surface
6208144	Great Knot	Calidris tenuirostris	2004	11	19	Port Phillip	Australia	Ad	1.89	Wintering	GRKN winter	Nonbreeding	Australia	A	CO	surface
6278575	Great Knot	Calidris tenuirostris	2005	2	13	Roebuck Bay	Australia	Ad	2.46	Wintering	GRKN winter	Nonbreeding	Australia	A	CO	surface
6278576	Great Knot	Calidris tenuirostris	2005	2	13	Roebuck Bay	Australia	Ad	2.92	Wintering	GRKN winter	Nonbreeding	Australia	A	CO	surface
6278578	Great Knot	Calidris tenuirostris	2005	2	13	Roebuck Bay	Australia	Ad	2.82	Wintering	GRKN winter	Nonbreeding	Australia	A	CO	surface
6278588	Great Knot	Calidris tenuirostris	2005	2	13	Roebuck Bay	Australia	Juv	1.52	Wintering	GRKN birth	Breeding	Arctic	A	CO	surface
6278675	Great Knot	Calidris tenuirostris	2005	2	13	Roebuck Bay	Australia	Ad	0.35	Wintering	GRKN winter	Nonbreeding	Australia	A	CO	surface
6278676	Great Knot	Calidris tenuirostris	2005	2	13	Roebuck Bay	Australia	Ad	1.75	Wintering	GRKN winter	Nonbreeding	Australia	A	CO	surface
6278680	Great Knot	Calidris tenuirostris	2005	2	13	Roebuck Bay	Australia	Ad	1.22	Wintering	GRKN winter	Nonbreeding	Australia	A	CO	surface
6278685	Great Knot	Calidris tenuirostris	2005	2	13	Roebuck Bay	Australia	Juv	1.89	Wintering	GRKN birth	Breeding	Arctic	A	CO	surface
6278698	Great Knot	Calidris tenuirostris	2005	2	13	Roebuck Bay	Australia	Juv	1.23	Wintering	GRKN birth	Breeding	Arctic	A	CO	surface
6278724	Great Knot	Calidris tenuirostris	2005	2	13	Roebuck Bay	Australia	Ad	1.96	Wintering	GRKN winter	Nonbreeding	Australia	A	CO	surface
6278725	Great Knot	Calidris tenuirostris	2005	2	13	Roebuck Bay	Australia	Ad	1.3	Wintering	GRKN winter	Nonbreeding	Australia	A	CO	surface
6278726	Great Knot	Calidris tenuirostris	2005	2	13	Roebuck Bay	Australia	Ad	1.8	Wintering	GRKN winter	Nonbreeding	Australia	A	CO	surface
6278769	Great Knot	Calidris tenuirostris	2005	2	13	Roebuck Bay	Australia	Juv	2.06	Wintering	GRKN birth	Breeding	Arctic	A	CO	surface
6278796	Great Knot	Calidris tenuirostris	2005	2	17	Roebuck Bay	Australia	Juv	1.09	Wintering	GRKN birth	Breeding	Arctic	A	CO	surface
6278802	Great Knot	Calidris tenuirostris	2005	2	13	Roebuck Bay	Australia	Juv	3.01	Wintering	GRKN birth	Breeding	Arctic	A	CO	surface
6278826	Great Knot	Calidris tenuirostris	2005	2	17	Roebuck Bay	Australia	Juv	1.25	Wintering	GRKN birth	Breeding	Arctic	A	CO	surface
6303241	Great Knot	Calidris tenuirostris	2008	11	25	Roebuck Bay	Australia	Juv	0.93	Wintering	GRKN birth	Breeding	Arctic	A	CO	surface
6304217	Great Knot	Calidris tenuirostris	2008	11	25	Roebuck Bay	Australia	Juv	1.22	Wintering	GRKN birth	Breeding	Arctic	A	CO	surface
6307686	Great Knot	Calidris tenuirostris	2009	10	17	Roebuck Bay	Australia	Ad	0.98	Wintering	GRKN winter	Nonbreeding	Australia	A	CO	surface	3+
CTA0093	Great Knot	Calidris tenuirostris	2021	12	4	Mai Po	China	Juv	3.24	Wintering	GRKN birth	Breeding	Arctic	A	CO	surface
CTA0096	Great Knot	Calidris tenuirostris	2021	12	4	Mai Po	China	Ad	1.82	Wintering	GRKN winter	Nonbreeding	S China	A	CO	surface
CTA0098	Great Knot	Calidris tenuirostris	2021	12	4	Mai Po	China	Juv	0.73	Wintering	GRKN birth	Breeding	Arctic	A	CO	surface
CTA0592	Great Knot	Calidris tenuirostris	2020	3	23	Mai Po	China	Ad	2.55	Wintering	GRKN winter	Nonbreeding	SE Asia, Australia	A	CO	surface
CTA0596	Great Knot	Calidris tenuirostris	2020	3	23	Mai Po	China	Ad	1.83	Wintering	GRKN winter	Nonbreeding	SE Asia, Australia	A	CO	surface
CTA0701	Great Knot	Calidris tenuirostris	2020	4	7	Mai Po	China	Juv	1.5	Wintering	GRKN birth	Breeding	Arctic	A	CO	surface
F11-2409	Great Knot	Calidris tenuirostris	2019	9	3	Yalujiang	China	Juv	0.42	Wintering	GRKN birth	Breeding	Arctic	A	CO	surface
F112408	Great Knot	Calidris tenuirostris	2019	9	3	Yalujiang	China	Juv	1.16	Wintering	GRKN birth	Breeding	Arctic	A	CO	surface
F112410	Great Knot	Calidris tenuirostris	2019	9	4	Yalujiang	China	Juv	1.94	Wintering	GRKN birth	Breeding	Arctic	A	CO	surface
F136260	Great Knot	Calidris tenuirostris	2019	9	29	Yangkou	China	Juv	5.33	Wintering	GRKN birth	Breeding	Arctic	A	CO	surface
Y100	Great Knot	Calidris tenuirostris	2020	8	22	Yalujiang	China	Juv	0.11	Wintering	GRKN birth	Breeding	Arctic	A	CO	surface
Y101	Great Knot	Calidris tenuirostris	2020	8	22	Yalujiang	China	Juv	1.8	Wintering	GRKN birth	Breeding	Arctic	A	CO	surface
Y102	Great Knot	Calidris tenuirostris	2020	8	22	Yalujiang	China	Juv	5.01	Wintering	GRKN birth	Breeding	Arctic	A	CO	surface
DXA1385	Greater Painted-snipe	Rostratula benghalensis	2022	9	28	Mai Po	China	Juv	1.64	Wintering	GPSN birth	Breeding	S China	A	NCO	deep	female, PC6 moult in at breeding ground (i.e. Deep Bay, South China)
5227633	Greater Sand Plover	Charadrius lesehenaultii	2010	3	14	Roebuck Bay	Australia	Ad	0.36	Wintering	GSPL winter	Nonbreeding	Australia	B	NCO	surface	8+
5239052	Greater Sand Plover	Charadrius lesehenaultii	2005	2	15	Roebuck Bay	Australia	Ad	0.57	Wintering	GSPL winter	Nonbreeding	Australia	B	NCO	surface
5239057	Greater Sand Plover	Charadrius lesehenaultii	2005	2	15	Roebuck Bay	Australia	Juv	0.24	Wintering	GSPL birth	Breeding	Temperate	B	NCO	surface
5239063	Greater Sand Plover	Charadrius lesehenaultii	2005	2	15	Roebuck Bay	Australia	Juv	0.5	Wintering	GSPL birth	Breeding	Temperate	B	NCO	surface
5239211	Greater Sand Plover	Charadrius lesehenaultii	2005	2	15	Roebuck Bay	Australia	Juv	0.32	Wintering	GSPL birth	Breeding	Temperate	B	NCO	surface
5239226	Greater Sand Plover	Charadrius lesehenaultii	2005	2	15	Roebuck Bay	Australia	Juv	0.41	Wintering	GSPL birth	Breeding	Temperate	B	NCO	surface
5239233	Greater Sand Plover	Charadrius lesehenaultii	2005	2	15	Roebuck Bay	Australia	Juv	0.42	Wintering	GSPL birth	Breeding	Temperate	B	NCO	surface
5239303	Greater Sand Plover	Charadrius lesehenaultii	2005	2	15	Roebuck Bay	Australia	Juv	1.41	Wintering	GSPL birth	Breeding	Temperate	B	NCO	surface
5239311	Greater Sand Plover	Charadrius lesehenaultii	2005	2	15	Roebuck Bay	Australia	Juv	0.44	Wintering	GSPL birth	Breeding	Temperate	B	NCO	surface	2 "5239311"
5239311	Greater Sand Plover	Charadrius lesehenaultii	2010	3	14	Roebuck Bay	Australia	Ad	0.38	Wintering	GSPL winter	Nonbreeding	Australia	B	NCO	surface	Age labelled as"5"
5239316	Greater Sand Plover	Charadrius lesehenaultii	2005	2	15	Roebuck Bay	Australia	Juv	0.6	Wintering	GSPL birth	Breeding	Temperate	B	NCO	surface
5239318	Greater Sand Plover	Charadrius lesehenaultii	2005	2	15	Roebuck Bay	Australia	Juv	0.38	Wintering	GSPL birth	Breeding	Temperate	B	NCO	surface
5250740	Greater Sand Plover	Charadrius lesehenaultii	2010	3	14	Roebuck Bay	Australia	Ad	1.02	Wintering	GSPL winter	Nonbreeding	Australia	B	NCO	surface	4+
5250761	Greater Sand Plover	Charadrius lesehenaultii	2010	3	14	Roebuck Bay	Australia	Ad	1.64	Wintering	GSPL winter	Nonbreeding	Australia	B	NCO	surface	4+
5253697	Greater Sand Plover	Charadrius lesehenaultii	2010	3	14	Roebuck Bay	Australia	Ad	0.94	Wintering	GSPL winter	Nonbreeding	Australia	B	NCO	surface	4+
5253889	Greater Sand Plover	Charadrius lesehenaultii	2010	3	14	Roebuck Bay	Australia	Ad	0.43	Wintering	GSPL winter	Nonbreeding	Australia	B	NCO	surface	4+
5254509	Greater Sand Plover	Charadrius lesehenaultii	2010	3	14	Roebuck Bay	Australia	Ad	0.31	Wintering	GSPL winter	Nonbreeding	Australia	B	NCO	surface	3+
5254549	Greater Sand Plover	Charadrius lesehenaultii	2010	3	14	Roebuck Bay	Australia	Ad	0.76	Wintering	GSPL winter	Nonbreeding	Australia	B	NCO	surface	3+
5254582	Greater Sand Plover	Charadrius lesehenaultii	2010	3	14	Roebuck Bay	Australia	Ad	0.27	Wintering	GSPL winter	Nonbreeding	Australia	B	NCO	surface	3+
5254801	Greater Sand Plover	Charadrius lesehenaultii	2009	11	2	Roebuck Bay	Australia	Juv	0.89	Wintering	GSPL birth	Breeding	Temperate	B	NCO	surface	1
5255366	Greater Sand Plover	Charadrius lesehenaultii	2015	2	11	Roebuck Bay	Australia	Ad	1.08	Wintering	GSPL winter	Nonbreeding	Australia	B	NCO	surface	5
5269097	Greater Sand Plover	Charadrius lesehenaultii	2015	2	11	Roebuck Bay	Australia	Ad	0.88	Wintering	GSPL winter	Nonbreeding	Australia	B	NCO	surface	5+
5273606	Greater Sand Plover	Charadrius lesehenaultii	2013	11	3	Roebuck Bay	Australia	Ad	0.35	Wintering	GSPL winter	Nonbreeding	Australia	B	NCO	surface	3+
5273610	Greater Sand Plover	Charadrius lesehenaultii	2013	11	3	Roebuck Bay	Australia	Ad	0.71	Wintering	GSPL winter	Nonbreeding	Australia	B	NCO	surface	3+
BPA0683	Greater Sand Plover	Charadrius lesehenaultii	2020	3	21	Mai Po	China	Ad	1.17	Wintering	GSPL winter	Nonbreeding	S China	B	NCO	surface
BPA0684	Greater Sand Plover	Charadrius lesehenaultii	2020	3	21	Mai Po	China	Ad	1.06	Wintering	GSPL winter	Nonbreeding	S China	B	NCO	surface
BPA0685	Greater Sand Plover	Charadrius lesehenaultii	2020	3	21	Mai Po	China	Ad	1.19	Wintering	GSPL winter	Nonbreeding	S China	B	NCO	surface
BPA0697	Greater Sand Plover	Charadrius lesehenaultii	2020	3	23	Mai Po	China	Ad	1.33	Wintering	GSPL winter	Nonbreeding	S China	B	NCO	surface
BPA0698	Greater Sand Plover	Charadrius lesehenaultii	2020	3	23	Mai Po	China	Ad	0.65	Wintering	GSPL winter	Nonbreeding	S China	B	NCO	surface
BPA0716	Greater Sand Plover	Charadrius lesehenaultii	2020	4	7	Mai Po	China	Ad	1.09	Wintering	GSPL winter	Nonbreeding	SE Asia, Australia	B	NCO	surface
BPA0717	Greater Sand Plover	Charadrius lesehenaultii	2020	4	7	Mai Po	China	Ad	2.49	Wintering	GSPL winter	Nonbreeding	SE Asia, Australia	B	NCO	surface
BPA0718	Greater Sand Plover	Charadrius lesehenaultii	2020	4	7	Mai Po	China	Ad	1.48	Wintering	GSPL winter	Nonbreeding	SE Asia, Australia	B	NCO	surface
BPA0720	Greater Sand Plover	Charadrius lesehenaultii	2020	4	7	Mai Po	China	Ad	1.38	Wintering	GSPL winter	Nonbreeding	SE Asia, Australia	B	NCO	surface
E148503	Greater Sand Plover	Charadrius lesehenaultii	2019	9	30	Tiaozini	China	Juv	0.35	Wintering	GSPL birth	Breeding	Temperate	B	NCO	surface
E148505	Greater Sand Plover	Charadrius lesehenaultii	2019	9	30	Tiaozini	China	Ad	0.25	Wintering	GSPL winter	Nonbreeding	SE Asia, Australia	B	NCO	surface
E148508	Greater Sand Plover	Charadrius lesehenaultii	2019	9	30	Tiaozini	China	Juv	0.26	Wintering	GSPL birth	Breeding	Temperate	B	NCO	surface
E148510	Greater Sand Plover	Charadrius lesehenaultii	2019	9	30	Tiaozini	China	Juv	0.21	Wintering	GSPL birth	Breeding	Temperate	B	NCO	surface
E148514	Greater Sand Plover	Charadrius lesehenaultii	2019	9	30	Tiaozini	China	Juv	0.21	Wintering	GSPL birth	Breeding	Temperate	B	NCO	surface
E148520	Greater Sand Plover	Charadrius lesehenaultii	2019	9	30	Tiaozini	China	Ad	1.1	Wintering	GSPL winter	Nonbreeding	SE Asia, Australia	B	NCO	surface
E148661	Greater Sand Plover	Charadrius lesehenaultii	2019	10	2	Tiaozini	China	Juv	0.4	Wintering	GSPL birth	Breeding	Temperate	B	NCO	surface
E148662	Greater Sand Plover	Charadrius lesehenaultii	2019	10	2	Tiaozini	China	Juv	0.33	Wintering	GSPL birth	Breeding	Temperate	B	NCO	surface
E148900	Greater Sand Plover	Charadrius lesehenaultii	2019	12	20	Leizhou	China	Juv	0.37	Wintering	GSPL birth	Breeding	Temperate	B	NCO	surface
E148902	Greater Sand Plover	Charadrius lesehenaultii	2019	12	23	Leizhou	China	Juv	0.66	Wintering	GSPL birth	Breeding	Temperate	B	NCO	surface
E148905	Greater Sand Plover	Charadrius lesehenaultii	2020	11	24	Leizhou	China	Ad	2.5	Wintering	GSPL winter	Nonbreeding	S China	B	NCO	surface
E148911	Greater Sand Plover	Charadrius lesehenaultii	2020	12	10	Leizhou	China	Ad	0.69	Wintering	GSPL winter	Nonbreeding	S China	B	NCO	surface
7229277	Grey Plover	Pluvialis squalarola	2004	11	4	Port Phillip	Australia	Ad	1.73	Wintering	GRPL winter	Nonbreeding	Australia	A	CO	surface
7280883	Grey Plover	Pluvialis squalarola	2004	11	4	Port Phillip	Australia	Ad	1.57	Wintering	GRPL winter	Nonbreeding	Australia	A	CO	surface
7280884	Grey Plover	Pluvialis squalarola	2004	11	4	Port Phillip	Australia	Ad	1.39	Wintering	GRPL winter	Nonbreeding	Australia	A	CO	surface
7280885	Grey Plover	Pluvialis squalarola	2004	11	19	Port Phillip	Australia	Ad	2.67	Wintering	GRPL winter	Nonbreeding	Australia	A	CO	surface
7301952	Grey Plover	Pluvialis squalarola	2004	11	4	Port Phillip	Australia	Ad	1.51	Wintering	GRPL winter	Nonbreeding	Australia	A	CO	surface
7321494	Grey Plover	Pluvialis squalarola	2005	11	20	80 Mile Beach	Australia	Juv	0.94	Wintering	GRPL birth	Breeding	Arctic	A	CO	surface
7321495	Grey Plover	Pluvialis squalarola	2005	11	20	80 Mile Beach	Australia	Juv	0.85	Wintering	GRPL birth	Breeding	Arctic	A	CO	surface
7321939	Grey Plover	Pluvialis squalarola	2006	11	17	80 Mile Beach	Australia	Juv	1.29	Wintering	GRPL birth	Breeding	Arctic	A	CO	surface
7321940	Grey Plover	Pluvialis squalarola	2006	11	18	80 Mile Beach	Australia	Juv	1.15	Wintering	GRPL birth	Breeding	Arctic	A	CO	surface
7322222	Grey Plover	Pluvialis squalarola	2006	11	16	80 Mile Beach	Australia	Juv	4.36	Wintering	GRPL birth	Breeding	Arctic	A	CO	surface
7322569	Grey Plover	Pluvialis squalarola	2006	11	21	Roebuck Bay	Australia	Juv	1.04	Wintering	GRPL birth	Breeding	Arctic	A	CO	surface
7324440	Grey Plover	Pluvialis squalarola	2007	10	20	Port Phillip	Australia	Ad	0.58	Wintering	GRPL winter	Nonbreeding	Australia	A	CO	surface
7324441	Grey Plover	Pluvialis squalarola	2007	10	20	Port Phillip	Australia	Ad	1.23	Wintering	GRPL winter	Nonbreeding	Australia	A	CO	surface
7324442	Grey Plover	Pluvialis squalarola	2007	10	20	Port Phillip	Australia	Ad	1.27	Wintering	GRPL winter	Nonbreeding	Australia	A	CO	surface
7324443	Grey Plover	Pluvialis squalarola	2007	10	20	Port Phillip	Australia	Ad	0.88	Wintering	GRPL winter	Nonbreeding	Australia	A	CO	surface
7324444	Grey Plover	Pluvialis squalarola	2007	10	20	Port Phillip	Australia	Ad	0.85	Wintering	GRPL winter	Nonbreeding	Australia	A	CO	surface
7335693	Grey Plover	Pluvialis squalarola	2007	11	27	Roebuck Bay	Australia	Ad	0.53	Wintering	GRPL winter	Nonbreeding	Australia	A	CO	surface
7335694	Grey Plover	Pluvialis squalarola	2007	11	27	Roebuck Bay	Australia	Ad	0.79	Wintering	GRPL winter	Nonbreeding	Australia	A	CO	surface
7335695	Grey Plover	Pluvialis squalarola	2007	11	27	Roebuck Bay	Australia	Ad	1.29	Wintering	GRPL winter	Nonbreeding	Australia	A	CO	surface
7335696	Grey Plover	Pluvialis squalarola	2007	11	27	Roebuck Bay	Australia	Ad	1.71	Wintering	GRPL winter	Nonbreeding	Australia	A	CO	surface
7335697	Grey Plover	Pluvialis squalarola	2007	11	27	Roebuck Bay	Australia	Juv	0.7	Wintering	GRPL birth	Breeding	Arctic	A	CO	surface
7335698	Grey Plover	Pluvialis squalarola	2007	11	27	Roebuck Bay	Australia	Juv	0.93	Wintering	GRPL birth	Breeding	Arctic	A	CO	surface
7335699	Grey Plover	Pluvialis squalarola	2007	11	27	Roebuck Bay	Australia	Ad	0.95	Wintering	GRPL winter	Nonbreeding	Australia	A	CO	surface
7335700	Grey Plover	Pluvialis squalarola	2007	11	27	Roebuck Bay	Australia	Ad	1.04	Wintering	GRPL winter	Nonbreeding	Australia	A	CO	surface
7335851	Grey Plover	Pluvialis squalarola	2007	11	27	Roebuck Bay	Australia	Ad	0.43	Wintering	GRPL winter	Nonbreeding	Australia	A	CO	surface
7335852	Grey Plover	Pluvialis squalarola	2007	11	27	Roebuck Bay	Australia	Ad	0.83	Wintering	GRPL winter	Nonbreeding	Australia	A	CO	surface
7335853	Grey Plover	Pluvialis squalarola	2007	11	27	Roebuck Bay	Australia	Ad	2.14	Wintering	GRPL winter	Nonbreeding	Australia	A	CO	surface
7335854	Grey Plover	Pluvialis squalarola	2007	11	27	Roebuck Bay	Australia	Ad	1.99	Wintering	GRPL winter	Nonbreeding	Australia	A	CO	surface
DXA0135	Grey Plover	Pluvialis squalarola	2020	3	23	Mai Po	China	Ad	1.26	Wintering	GRPL winter	Nonbreeding	S China	A	CO	surface
DXA0186	Grey Plover	Pluvialis squalarola	2021	2	14	Mai Po	China	Ad	1.09	Wintering	GRPL winter	Nonbreeding	S China	A	CO	surface
DXA0187	Grey Plover	Pluvialis squalarola	2021	2	14	Mai Po	China	Ad	1.69	Wintering	GRPL winter	Nonbreeding	S China	A	CO	surface
DXA0648	Grey Plover	Pluvialis squalarola	2021	2	14	Mai Po	China	Juv	1.01	Wintering	GRPL birth	Breeding	Arctic	A	CO	surface
DXA0657	Grey Plover	Pluvialis squalarola	2021	1	14	Mai Po	China	Juv	1.31	Wintering	GRPL birth	Breeding	Arctic	A	CO	surface
DXA0658	Grey Plover	Pluvialis squalarola	2021	1	14	Mai Po	China	Ad	1.51	Wintering	GRPL winter	Nonbreeding	S China	A	CO	surface
DXA1173	Grey Plover	Pluvialis squalarola	2019	12	30	Mai Po	China	Juv	1.71	Wintering	GRPL birth	Breeding	Arctic	A	CO	surface
DXA1174	Grey Plover	Pluvialis squalarola	2019	12	30	Mai Po	China	Juv	0.55	Wintering	GRPL birth	Breeding	Arctic	A	CO	surface
DXA1175	Grey Plover	Pluvialis squalarola	2019	12	30	Mai Po	China	Ad	1.13	Wintering	GRPL winter	Nonbreeding	S China	A	CO	surface
DXA1176	Grey Plover	Pluvialis squalarola	2019	12	30	Mai Po	China	Juv	0.43	Wintering	GRPL birth	Breeding	Arctic	A	CO	surface
DXA1177	Grey Plover	Pluvialis squalarola	2019	12	30	Mai Po	China	Juv	0.52	Wintering	GRPL birth	Breeding	Arctic	A	CO	surface
DXA1178	Grey Plover	Pluvialis squalarola	2019	12	30	Mai Po	China	Ad	1.63	Wintering	GRPL winter	Nonbreeding	S China	A	CO	surface
DXA1179	Grey Plover	Pluvialis squalarola	2019	12	30	Mai Po	China	Juv	1.3	Wintering	GRPL birth	Breeding	Arctic	A	CO	surface
DXA1180	Grey Plover	Pluvialis squalarola	2019	12	30	Mai Po	China	Ad	1.54	Wintering	GRPL winter	Nonbreeding	S China	A	CO	surface
DXA1184	Grey Plover	Pluvialis squalarola	2019	12	30	Mai Po	China	Juv	0.34	Wintering	GRPL birth	Breeding	Arctic	A	CO	surface
DXA1185	Grey Plover	Pluvialis squalarola	2019	12	30	Mai Po	China	Juv	1.21	Wintering	GRPL birth	Breeding	Arctic	A	CO	surface
DXA1186	Grey Plover	Pluvialis squalarola	2019	12	30	Mai Po	China	Juv	1.06	Wintering	GRPL birth	Breeding	Arctic	A	CO	surface
DXA1187	Grey Plover	Pluvialis squalarola	2019	12	30	Mai Po	China	Ad	1.23	Wintering	GRPL winter	Nonbreeding	S China	A	CO	surface
DXA1188	Grey Plover	Pluvialis squalarola	2020	2	26	Mai Po	China	Juv	1.08	Wintering	GRPL birth	Breeding	Arctic	A	CO	surface
DXA1189	Grey Plover	Pluvialis squalarola	2020	2	26	Mai Po	China	Juv	0.69	Wintering	GRPL birth	Breeding	Arctic	A	CO	surface
DXA1190	Grey Plover	Pluvialis squalarola	2020	2	26	Mai Po	China	Juv	1.42	Wintering	GRPL birth	Breeding	Arctic	A	CO	surface
DXA1191	Grey Plover	Pluvialis squalarola	2020	3	21	Mai Po	China	Juv	2.19	Wintering	GRPL birth	Breeding	Arctic	A	CO	surface
DXA1192	Grey Plover	Pluvialis squalarola	2020	3	21	Mai Po	China	Ad	0.48	Wintering	GRPL winter	Nonbreeding	S China	A	CO	surface
DXA1193	Grey Plover	Pluvialis squalarola	2020	3	23	Mai Po	China	Juv	1.52	Wintering	GRPL birth	Breeding	Arctic	A	CO	surface
DXA1194	Grey Plover	Pluvialis squalarola	2020	3	23	Mai Po	China	Juv	2.37	Wintering	GRPL birth	Breeding	Arctic	A	CO	surface
DXA1195	Grey Plover	Pluvialis squalarola	2020	3	23	Mai Po	China	Ad	1.46	Wintering	GRPL winter	Nonbreeding	S China	A	CO	surface
DXA1196	Grey Plover	Pluvialis squalarola	2020	3	23	Mai Po	China	Ad	1.12	Wintering	GRPL winter	Nonbreeding	S China	A	CO	surface
DXA1257	Grey Plover	Pluvialis squalarola	2021	12	4	Mai Po	China	Juv	0.77	Wintering	GRPL birth	Breeding	Arctic	A	CO	surface
DXA1270	Grey Plover	Pluvialis squalarola	2021	12	4	Mai Po	China	Ad	1.01	Wintering	GRPL winter	Nonbreeding	S China	A	CO	surface	Female
DXA1276	Grey Plover	Pluvialis squalarola	2021	12	4	Mai Po	China	Ad	1.5	Wintering	GRPL winter	Nonbreeding	S China	A	CO	surface	Female
DXA1277	Grey Plover	Pluvialis squalarola	2021	12	4	Mai Po	China	Ad	1.44	Wintering	GRPL winter	Nonbreeding	S China	A	CO	surface	Female, suspended moult?
G136500	Grey Plover	Pluvialis squalarola	2019	12	24	Leizhou	China	Ad	2.2	Wintering	GRPL winter	Nonbreeding	S China	A	CO	surface
G136501	Grey Plover	Pluvialis squalarola	2020	12	9	Leizhou	China	Ad	1.34	Wintering	GRPL winter	Nonbreeding	S China	A	CO	surface
G138104	Grey Plover	Pluvialis squalarola	2021	10	8	Yangkou	China	Ad	1.58	Wintering	GRPL winter	Nonbreeding	Unk	A	CO	surface	PC6
G138113	Grey Plover	Pluvialis squalarola	2021	10	8	Yangkou	China	Ad	1.93	Wintering	GRPL winter	Nonbreeding	Unk	A	CO	surface	PC6
G138142	Grey Plover	Pluvialis squalarola	2021	10	7	Yangkou	China	Ad	0.75	Wintering	GRPL winter	Nonbreeding	Unk	A	CO	surface
G138143	Grey Plover	Pluvialis squalarola	2021	10	7	Yangkou	China	Ad	0.76	Wintering	GRPL winter	Nonbreeding	Unk	A	CO	surface
G138144	Grey Plover	Pluvialis squalarola	2021	10	7	Yangkou	China	Ad	0.95	Wintering	GRPL winter	Nonbreeding	Unk	A	CO	surface
G138145	Grey Plover	Pluvialis squalarola	2021	10	7	Yangkou	China	Ad	0.71	Wintering	GRPL winter	Nonbreeding	Unk	A	CO	surface
G138146	Grey Plover	Pluvialis squalarola	2021	10	7	Yangkou	China	Ad	2.16	Wintering	GRPL winter	Nonbreeding	Unk	A	CO	surface
G138147	Grey Plover	Pluvialis squalarola	2021	10	7	Yangkou	China	Ad	0.6	Wintering	GRPL winter	Nonbreeding	Unk	A	CO	surface
G138149	Grey Plover	Pluvialis squalarola	2021	10	6	Yangkou	China	Ad	1.83	Wintering	GRPL winter	Nonbreeding	Unk	A	CO	surface
6278776	Grey-tailed Tattler	Tringa brevipes	2005	2	16	Roebuck Bay	Australia	Ad	0.68	Wintering	GTTA winter	Nonbreeding	Australia	B	CO	deep
6278777	Grey-tailed Tattler	Tringa brevipes	2005	2	16	Roebuck Bay	Australia	Ad	1.84	Wintering	GTTA winter	Nonbreeding	Australia	B	CO	deep
6278779	Grey-tailed Tattler	Tringa brevipes	2005	2	16	Roebuck Bay	Australia	Ad	0.75	Wintering	GTTA winter	Nonbreeding	Australia	B	CO	deep
6278781	Grey-tailed Tattler	Tringa brevipes	2005	2	16	Roebuck Bay	Australia	Ad	0.5	Wintering	GTTA winter	Nonbreeding	Australia	B	CO	deep
6278788	Grey-tailed Tattler	Tringa brevipes	2005	2	16	Roebuck Bay	Australia	Ad	0.5	Wintering	GTTA winter	Nonbreeding	Australia	B	CO	deep
6278806	Grey-tailed Tattler	Tringa brevipes	2005	2	16	Roebuck Bay	Australia	Ad	0.75	Wintering	GTTA winter	Nonbreeding	Australia	B	CO	deep
6278809	Grey-tailed Tattler	Tringa brevipes	2005	2	16	Roebuck Bay	Australia	Ad	1.53	Wintering	GTTA winter	Nonbreeding	Australia	B	CO	deep
6278810	Grey-tailed Tattler	Tringa brevipes	2005	2	16	Roebuck Bay	Australia	Ad	0.69	Wintering	GTTA winter	Nonbreeding	Australia	B	CO	deep
6278813	Grey-tailed Tattler	Tringa brevipes	2005	2	16	Roebuck Bay	Australia	Ad	2.25	Wintering	GTTA winter	Nonbreeding	Australia	B	CO	deep
6278814	Grey-tailed Tattler	Tringa brevipes	2005	2	16	Roebuck Bay	Australia	Juv	1.71	Wintering	GTTA birth	Breeding	Temperate	B	CO	deep
6278815	Grey-tailed Tattler	Tringa brevipes	2005	2	16	Roebuck Bay	Australia	Ad	0.77	Wintering	GTTA winter	Nonbreeding	Australia	B	CO	deep
6278819	Grey-tailed Tattler	Tringa brevipes	2005	2	16	Roebuck Bay	Australia	Juv	0.48	Wintering	GTTA birth	Breeding	Temperate	B	CO	deep
6279666	Grey-tailed Tattler	Tringa brevipes	2005	3	3	Roebuck Bay	Australia	Juv	0.28	Wintering	GTTA birth	Breeding	Temperate	B	CO	deep
6279680	Grey-tailed Tattler	Tringa brevipes	2005	3	3	Roebuck Bay	Australia	Juv	0.37	Wintering	GTTA birth	Breeding	Temperate	B	CO	deep
6279683	Grey-tailed Tattler	Tringa brevipes	2005	3	3	Roebuck Bay	Australia	Juv	0.36	Wintering	GTTA birth	Breeding	Temperate	B	CO	deep
6279713	Grey-tailed Tattler	Tringa brevipes	2005	3	3	Roebuck Bay	Australia	Juv	4.14	Wintering	GTTA birth	Breeding	Temperate	B	CO	deep
6279716	Grey-tailed Tattler	Tringa brevipes	2005	3	3	Roebuck Bay	Australia	Juv	0.5	Wintering	GTTA birth	Breeding	Temperate	B	CO	deep
6279732	Grey-tailed Tattler	Tringa brevipes	2005	3	3	Roebuck Bay	Australia	Juv	0.32	Wintering	GTTA birth	Breeding	Temperate	B	CO	deep
6279733	Grey-tailed Tattler	Tringa brevipes	2005	3	3	Roebuck Bay	Australia	Juv	0.41	Wintering	GTTA birth	Breeding	Temperate	B	CO	deep
Y121	Grey-tailed Tattler	Tringa brevipes	2020	8	23	Yalujiang	China	Ad	1.88	Wintering	GTTA winter	Nonbreeding	SE Asia, Australia	B	CO	deep
BTA0171	Kentish Plover	Charadrius alexandrinus	2022	11	26	Mai Po	China	Juv	1.34	Wintering	KEPL birth	Breeding	Temperate	B	NCO	surface
BTA0172	Kentish Plover	Charadrius alexandrinus	2022	11	26	Mai Po	China	Juv	1.68	Wintering	KEPL birth	Breeding	Temperate	B	NCO	surface
BTA0620	Kentish Plover	Charadrius alexandrinus	2019	12	30	Mai Po	China	Juv	10.08	Wintering	KEPL birth	Breeding	Temperate	B	NCO	surface
BTA0641	Kentish Plover	Charadrius alexandrinus	2019	12	30	Mai Po	China	Juv	3.03	Wintering	KEPL birth	Breeding	Temperate	B	NCO	surface
BTA0672	Kentish Plover	Charadrius alexandrinus	2020	3	21	Mai Po	China	Ad	2.37	Wintering	Unk	Unk	Temperate	B	NCO	surface
D194163	Kentish Plover	Charadrius alexandrinus	2019	10	2	Tiaozini	China	Ad	3.26	Wintering	Unk	Unk	Temperate	B	NCO	surface
D194950	Kentish Plover	Charadrius alexandrinus	2019	10	2	Tiaozini	China	Ad	3.13	Wintering	Unk	Unk	Temperate	B	NCO	surface
D195501	Kentish Plover	Charadrius alexandrinus	2019	10	2	Tiaozini	China	Ad	4.3	Wintering	Unk	Unk	Temperate	B	NCO	surface
D195513	Kentish Plover	Charadrius alexandrinus	2019	10	2	Tiaozini	China	Ad	1.87	Wintering	Unk	Unk	Temperate	B	NCO	surface
D195518	Kentish Plover	Charadrius alexandrinus	2019	10	2	Tiaozini	China	Ad	1.22	Wintering	Unk	Unk	Temperate	B	NCO	surface
D347785	Kentish Plover	Charadrius alexandrinus	2019	10	2	Tiaozini	China	Juv	1.59	Wintering	KEPL birth	Breeding	Temperate	B	NCO	surface
D347793	Kentish Plover	Charadrius alexandrinus	2019	10	2	Tiaozini	China	Juv	2.01	Wintering	KEPL birth	Breeding	Temperate	B	NCO	surface
D347796	Kentish Plover	Charadrius alexandrinus	2019	10	2	Tiaozini	China	Juv	3.79	Wintering	KEPL birth	Breeding	Temperate	B	NCO	surface
D348529	Kentish Plover	Charadrius alexandrinus	2019	9	30	Tiaozini	China	Juv	17.83	Wintering	KEPL birth	Breeding	Temperate	B	NCO	surface
D348536	Kentish Plover	Charadrius alexandrinus	2019	9	30	Tiaozini	China	Juv	1.65	Wintering	KEPL birth	Breeding	Temperate	B	NCO	surface
D348800	Kentish Plover	Charadrius alexandrinus	2019	12	17	Leizhou	China	Ad	2.15	Wintering	Unk	Unk	Temperate	B	NCO	surface
D348801	Kentish Plover	Charadrius alexandrinus	2019	11	17	Leizhou	China	Ad	2.47	Wintering	Unk	Unk	Temperate	B	NCO	surface
D348803	Kentish Plover	Charadrius alexandrinus	2019	12	20	Leizhou	China	Juv	5.44	Wintering	KEPL birth	Breeding	Temperate	B	NCO	surface
D348813	Kentish Plover	Charadrius alexandrinus	2019	12	21	Leizhou	China	Juv	2.54	Wintering	KEPL birth	Breeding	Temperate	B	NCO	surface
D348814	Kentish Plover	Charadrius alexandrinus	2019	12	21	Leizhou	China	Juv	3.2	Wintering	KEPL birth	Breeding	Temperate	B	NCO	surface
D348818	Kentish Plover	Charadrius alexandrinus	2019	12	23	Leizhou	China	Unk	1.8	Wintering	Unk	Unk	Temperate	B	NCO	surface
D348826	Kentish Plover	Charadrius alexandrinus	2019	12	24	Leizhou	China	Ad	4.23	Wintering	Unk	Unk	Temperate	B	NCO	surface
D348840	Kentish Plover	Charadrius alexandrinus	2020	12	4	Leizhou	China	Juv	1.03	Wintering	KEPL birth	Breeding	Temperate	B	NCO	surface
D348887	Kentish Plover	Charadrius alexandrinus	2020	12	23	Leizhou	China	Juv	0.24	Wintering	KEPL birth	Breeding	Temperate	B	NCO	surface
Y114	Kentish Plover	Charadrius alexandrinus	2020	8	23	Yalujiang	China	Juv	0.27	Wintering	KEPL birth	Breeding	Temperate	B	NCO	surface
Y127	Kentish Plover	Charadrius alexandrinus	2020	8	23	Yalujiang	China	Juv	1.31	Wintering	KEPL birth	Breeding	Temperate	B	NCO	surface
Y142	Kentish Plover	Charadrius alexandrinus	2020	8	26	Yalujiang	China	Ad	2.26	Stopover	KEPL birth / stopover	Unk	Yellow Sea	B	NCO	surface	BQQ active moult to P9 (PC6), blood sampled
Y145	Kentish Plover	Charadrius alexandrinus	2020	8	26	Yalujiang	China	Ad	1.54	Stopover	KEPL birth / stopover	Unk	Yellow Sea	B	NCO	surface	BQQ active moult to P8 (PC6)
Y147	Kentish Plover	Charadrius alexandrinus	2020	8	26	Yalujiang	China	Ad	2.01	Stopover	KEPL birth / stopover	Unk	Yellow Sea	B	NCO	surface	BQQ active moult to P10 (PC6)
Y150	Kentish Plover	Charadrius alexandrinus	2020	8	26	Yalujiang	China	Ad	2.36	Stopover	KEPL birth / stopover	Unk	Yellow Sea	B	NCO	surface	BQQ active moult to P10 (PC6)
Y151	Kentish Plover	Charadrius alexandrinus	2020	8	26	Yalujiang	China	Ad	2.17	Stopover	KEPL birth / stopover	Unk	Yellow Sea	B	NCO	surface	active moult
Y17	Kentish Plover	Charadrius alexandrinus	2020	8	21	Yalujiang	China	Ad	1.58	Stopover	KEPL birth / stopover	Unk	Yellow Sea	B	NCO	surface	BQQ active
Y38	Kentish Plover	Charadrius alexandrinus	2020	8	21	Yalujiang	China	Juv	1.2	Wintering	KEPL birth	Breeding	Unk	B	NCO	surface
Y41	Kentish Plover	Charadrius alexandrinus	2020	8	21	Yalujiang	China	Juv	1.28	Wintering	KEPL birth	Breeding	Unk	B	NCO	surface
Y7	Kentish Plover	Charadrius alexandrinus	2020	8	21	Yalujiang	China	Ad	1.72	Stopover	KEPL birth / stopover	Unk	Yellow Sea	B	NCO	surface	BQQ active
BPA1146	Lesser Sand Plover	Charadrius mongolus	2022	3	4	Mai Po	China	Juv	1.05	Wintering	LSPL birth	Breeding	Temperate	B	NCO	surface
BPA1469	Lesser Sand Plover	Charadrius mongolus	2022	9	28	Mai Po	China	Ad	0.92	Wintering	LSPL winter	Nonbreeding	S China	B	NCO	surface	tibetan, PC6 new, moult in Deep Bay
BPA1470	Lesser Sand Plover	Charadrius mongolus	2022	10	28	Mai Po	China	Ad	0.41	Wintering	LSPL winter	Nonbreeding	S China	B	NCO	surface
BPA1471	Lesser Sand Plover	Charadrius mongolus	2022	10	28	Mai Po	China	Juv	0.96	Wintering	LSPL birth	Breeding	Temperate	B	NCO	surface
BPA1474	Lesser Sand Plover	Charadrius mongolus	2022	11	26	Mai Po	China	Juv	0.48	Wintering	LSPL birth	Breeding	Temperate	B	NCO	surface
BPA1476	Lesser Sand Plover	Charadrius mongolus	2022	12	27	Mai Po	China	Juv	1.11	Wintering	LSPL birth	Breeding	Temperate	B	NCO	surface
E148500	Lesser Sand Plover	Charadrius mongolus	2019	9	30	Tiaozini	China	Ad	0.7	Wintering	LSPL winter	Nonbreeding	SE Asia, Australia	B	NCO	surface
E148502	Lesser Sand Plover	Charadrius mongolus	2019	9	30	Tiaozini	China	Ad	2.58	Stopover	LSPL stopover	Nonbreeding	Yellow Sea	B	NCO	surface
E148506	Lesser Sand Plover	Charadrius mongolus	2019	9	30	Tiaozini	China	Juv	0.9	Wintering	LSPL birth	Breeding	Temperate	B	NCO	surface
E148512	Lesser Sand Plover	Charadrius mongolus	2019	9	30	Tiaozini	China	Ad	1.04	Stopover	LSPL stopover	Nonbreeding	Yellow Sea	B	NCO	surface
E148515	Lesser Sand Plover	Charadrius mongolus	2019	9	30	Tiaozini	China	Ad	1.36	Stopover	LSPL stopover	Nonbreeding	Yellow Sea	B	NCO	surface
E148518	Lesser Sand Plover	Charadrius mongolus	2019	9	30	Tiaozini	China	Ad	0.73	Wintering	LSPL winter	Nonbreeding	SE Asia, Australia	B	NCO	surface
E148519	Lesser Sand Plover	Charadrius mongolus	2019	9	30	Tiaozini	China	Ad	0.58	Wintering	LSPL winter	Nonbreeding	SE Asia, Australia	B	NCO	surface
E148522	Lesser Sand Plover	Charadrius mongolus	2019	9	30	Tiaozini	China	Ad	1.46	Stopover	LSPL stopover	Nonbreeding	Yellow Sea	B	NCO	surface
E148907	Lesser Sand Plover	Charadrius mongolus	2020	11	25	Leizhou	China	Ad	3.25	Wintering	LSPL winter	Nonbreeding	S China	B	NCO	surface
E148912	Lesser Sand Plover	Charadrius mongolus	2020	12	11	Leizhou	China	Ad	0.96	Wintering	LSPL winter	Nonbreeding	S China	B	NCO	surface
E151902	Lesser Sand Plover	Charadrius mongolus	2021	10	7	Yangkou	China	Ad	1.48	Stopover	LSPL stopover	Nonbreeding	Yellow Sea	B	NCO	surface	PC6 new
E151912	Lesser Sand Plover	Charadrius mongolus	2021	10	8	Yangkou	China	Ad	1.15	Stopover	LSPL stopover	Nonbreeding	Yellow Sea	B	NCO	surface	PC6 + PC5 new
E151919	Lesser Sand Plover	Charadrius mongolus	2021	10	8	Yangkou	China	Ad	0.92	Stopover	LSPL stopover	Nonbreeding	Yellow Sea	B	NCO	surface	PC6
E151920	Lesser Sand Plover	Charadrius mongolus	2021	10	9	Yangkou	China	Ad	0.68	Stopover	LSPL stopover	Nonbreeding	Yellow Sea	B	NCO	surface
G151940	Lesser Sand Plover	Charadrius mongolus	2021	10	9	Yangkou	China	Ad	0.71	Stopover	LSPL stopover	Nonbreeding	Yellow Sea	B	NCO	surface
C527608	Long-toed Stint	Calidris subminula	2020	12	13	Leizhou	China	Juv	0.31	Wintering	LTST birth	Breeding	Temperate	A	NCO	deep
Y126	Long-toed Stint	Calidris subminula	2020	8	23	Yalujiang	China	Ad	0.7	Wintering	Unk	Unk	Unk	A	NCO	deep
5239081	Marsh Sandpiper	Tringa stagnalilis	2005	2	18	Taylors Lagoon	Australia	Juv	6.04	Wintering	MASA birth	Breeding	Temperate	A	NCO	deep
5248243	Marsh Sandpiper	Tringa stagnalilis	2006	11	16	80 Mile Beach	Australia	Juv	1.05	Wintering	MASA birth	Breeding	Temperate	A	NCO	deep
5248970	Marsh Sandpiper	Tringa stagnalilis	2007	11	19	80 Mile Beach	Australia	Juv	0.77	Wintering	MASA birth	Breeding	Temperate	A	NCO	deep
5250322	Marsh Sandpiper	Tringa stagnalilis	2007	11	26	Lake Eda	Australia	Ad	5.34	Wintering	MASA winter	Nonbreeding	Australia	A	NCO	deep	Freshwater lake
5254303	Marsh Sandpiper	Tringa stagnalilis	2008	11	22	Lake Eda	Australia	Juv	4.05	Wintering	MASA birth	Breeding	Temperate	A	NCO	deep
5254304	Marsh Sandpiper	Tringa stagnalilis	2008	11	22	Lake Eda	Australia	Juv	5.6	Wintering	MASA birth	Breeding	Temperate	A	NCO	deep
5254305	Marsh Sandpiper	Tringa stagnalilis	2008	11	22	Lake Eda	Australia	Ad	1.52	Wintering	MASA winter	Nonbreeding	Australia	A	NCO	deep	Freshwater lake
5254306	Marsh Sandpiper	Tringa stagnalilis	2008	11	22	Lake Eda	Australia	Ad	4.88	Wintering	MASA winter	Nonbreeding	Australia	A	NCO	deep	Freshwater lake
5254307	Marsh Sandpiper	Tringa stagnalilis	2008	11	22	Lake Eda	Australia	Juv	3.49	Wintering	MASA birth	Breeding	Temperate	A	NCO	deep
5254309	Marsh Sandpiper	Tringa stagnalilis	2008	11	22	Lake Eda	Australia	Ad	0.87	Wintering	MASA winter	Nonbreeding	Australia	A	NCO	deep	Freshwater lake
5254310	Marsh Sandpiper	Tringa stagnalilis	2008	11	22	Lake Eda	Australia	Ad	1.82	Wintering	MASA winter	Nonbreeding	Australia	A	NCO	deep	Freshwater lake
5254311	Marsh Sandpiper	Tringa stagnalilis	2008	11	22	Lake Eda	Australia	Ad	3.1	Wintering	MASA winter	Nonbreeding	Australia	A	NCO	deep	Freshwater lake
5254312	Marsh Sandpiper	Tringa stagnalilis	2008	11	22	Lake Eda	Australia	Ad	2	Wintering	MASA winter	Nonbreeding	Australia	A	NCO	deep	Freshwater lake
5254313	Marsh Sandpiper	Tringa stagnalilis	2008	11	22	Lake Eda	Australia	Ad	1.8	Wintering	MASA winter	Nonbreeding	Australia	A	NCO	deep	Freshwater lake
5254315	Marsh Sandpiper	Tringa stagnalilis	2008	11	22	Lake Eda	Australia	Ad	3.4	Wintering	MASA winter	Nonbreeding	Australia	A	NCO	deep	Freshwater lake
CTA0100	Marsh Sandpiper	Tringa stagnalilis	2022	2	4	Mai Po	China	Ad	10.69	Wintering	MASA winter	Nonbreeding	S China	A	NCO	deep
CTA0577	Marsh Sandpiper	Tringa stagnalilis	2019	10	26	Mai Po	China	Ad	2.98	Wintering	MASA winter	Nonbreeding	S China	A	NCO	deep
CTA0578	Marsh Sandpiper	Tringa stagnalilis	2019	10	26	Mai Po	China	Ad	3.57	Wintering	MASA winter	Nonbreeding	S China	A	NCO	deep
CTA0579	Marsh Sandpiper	Tringa stagnalilis	2019	10	26	Mai Po	China	Ad	4.68	Wintering	MASA winter	Nonbreeding	S China	A	NCO	deep
CTA0580	Marsh Sandpiper	Tringa stagnalilis	2019	10	26	Mai Po	China	Juv	0.64	Wintering	MASA birth	Breeding	Temperate	A	NCO	deep
CTA0581	Marsh Sandpiper	Tringa stagnalilis	2019	10	26	Mai Po	China	Ad	2.47	Wintering	MASA winter	Nonbreeding	S China	A	NCO	deep
CTA0582	Marsh Sandpiper	Tringa stagnalilis	2019	10	26	Mai Po	China	Ad	2.73	Wintering	MASA winter	Nonbreeding	S China	A	NCO	deep
CTA0583	Marsh Sandpiper	Tringa stagnalilis	2019	10	26	Mai Po	China	Ad	3.83	Wintering	MASA winter	Nonbreeding	S China	A	NCO	deep
CTA0584	Marsh Sandpiper	Tringa stagnalilis	2019	10	26	Mai Po	China	Ad	3.18	Wintering	MASA winter	Nonbreeding	S China	A	NCO	deep
CTA0586	Marsh Sandpiper	Tringa stagnalilis	2019	10	26	Mai Po	China	Ad	1.13	Wintering	MASA winter	Nonbreeding	S China	A	NCO	deep
CTA0587	Marsh Sandpiper	Tringa stagnalilis	2019	10	26	Mai Po	China	Ad	2.79	Wintering	MASA winter	Nonbreeding	S China	A	NCO	deep
CTA0588	Marsh Sandpiper	Tringa stagnalilis	2019	10	26	Mai Po	China	Ad	2.32	Wintering	MASA winter	Nonbreeding	S China	A	NCO	deep
CTA0593	Marsh Sandpiper	Tringa stagnalilis	2020	3	23	Mai Po	China	Ad	0.6	Wintering	MASA winter	Nonbreeding	S China	A	NCO	deep
CTA0594	Marsh Sandpiper	Tringa stagnalilis	2020	3	23	Mai Po	China	Ad	3.48	Wintering	MASA winter	Nonbreeding	S China	A	NCO	deep
CTA0595	Marsh Sandpiper	Tringa stagnalilis	2020	3	23	Mai Po	China	Ad	3.43	Wintering	MASA winter	Nonbreeding	S China	A	NCO	deep
CTA0597	Marsh Sandpiper	Tringa stagnalilis	2020	3	23	Mai Po	China	Ad	15.81	Wintering	MASA winter	Nonbreeding	S China	A	NCO	deep
CTA0801	Marsh Sandpiper	Tringa stagnalilis	2022	2	4	Mai Po	China	Ad	10.49	Wintering	MASA winter	Nonbreeding	S China	A	NCO	deep
CTA0825	Marsh Sandpiper	Tringa stagnalilis	2022	9	28	Mai Po	China	Juv	0.64	Wintering	MASA birth	Breeding	Temperate	A	NCO	deep	buff finges on median covers
CTA0826	Marsh Sandpiper	Tringa stagnalilis	2022	9	28	Mai Po	China	Ad	4.89	Wintering	MASA winter	Nonbreeding	S China	A	NCO	deep	PC6 new, moult in Deep Bay
CTA0827	Marsh Sandpiper	Tringa stagnalilis	2022	9	28	Mai Po	China	Ad	38.63	Wintering	MASA winter	Nonbreeding	S China	A	NCO	deep	PC6 new, moult in Deep Bay
CTA0828	Marsh Sandpiper	Tringa stagnalilis	2022	9	28	Mai Po	China	Juv	1.95	Wintering	MASA birth	Breeding	Temperate	A	NCO	deep
CTA0829	Marsh Sandpiper	Tringa stagnalilis	2022	9	28	Mai Po	China	Ad	2.22	Wintering	MASA winter	Nonbreeding	S China	A	NCO	deep	PC6 new, moult in Deep Bay
CTA0830	Marsh Sandpiper	Tringa stagnalilis	2022	9	28	Mai Po	China	Juv	1.42	Wintering	MASA birth	Breeding	Temperate	A	NCO	deep
CTA0831	Marsh Sandpiper	Tringa stagnalilis	2022	9	28	Mai Po	China	Ad	10.44	Wintering	MASA winter	Nonbreeding	S China	A	NCO	deep	PC6 new, moult in Deep Bay
CTA0833	Marsh Sandpiper	Tringa stagnalilis	2022	9	28	Mai Po	China	Ad	11.7	Wintering	MASA winter	Nonbreeding	S China	A	NCO	deep	PC6 new, moult in Deep Bay
CTA0834	Marsh Sandpiper	Tringa stagnalilis	2022	9	28	Mai Po	China	Juv	3.83	Wintering	MASA birth	Breeding	Temperate	A	NCO	deep
CTA0835	Marsh Sandpiper	Tringa stagnalilis	2022	9	28	Mai Po	China	Ad	3.2	Wintering	MASA winter	Nonbreeding	S China	A	NCO	deep	left wing: 5555555501, PC6 new, moult in Deep Bay
CTA0836	Marsh Sandpiper	Tringa stagnalilis	2022	9	28	Mai Po	China	Juv	0.88	Wintering	MASA birth	Breeding	Temperate	A	NCO	deep
CTA0837	Marsh Sandpiper	Tringa stagnalilis	2022	9	28	Mai Po	China	Ad	4.16	Wintering	MASA winter	Nonbreeding	S China	A	NCO	deep	PC6 new, moult in Deep Bay
CTA0838	Marsh Sandpiper	Tringa stagnalilis	2022	9	28	Mai Po	China	Ad	10.3	Wintering	MASA winter	Nonbreeding	S China	A	NCO	deep	very worn outer primaries, PC6 new, moult in Deep Bay
CTA0841	Marsh Sandpiper	Tringa stagnalilis	2022	11	26	Mai Po	China	Ad	4.49	Wintering	MASA winter	Nonbreeding	S China	A	NCO	deep
CTA0842	Marsh Sandpiper	Tringa stagnalilis	2022	11	26	Mai Po	China	Juv	0.73	Wintering	MASA birth	Breeding	Temperate	A	NCO	deep
CTA0843	Marsh Sandpiper	Tringa stagnalilis	2022	11	26	Mai Po	China	Ad	6.33	Wintering	MASA winter	Nonbreeding	S China	A	NCO	deep
CTA0844	Marsh Sandpiper	Tringa stagnalilis	2022	11	26	Mai Po	China	Ad	2.87	Wintering	MASA winter	Nonbreeding	S China	A	NCO	deep
CTA0847	Marsh Sandpiper	Tringa stagnalilis	2022	12	27	Mai Po	China	Juv	7.12	Wintering	MASA birth	Breeding	Temperate	A	NCO	deep
CTA0848	Marsh Sandpiper	Tringa stagnalilis	2022	12	27	Mai Po	China	Ad	4.05	Wintering	MASA winter	Nonbreeding	S China	A	NCO	deep
CTA0849	Marsh Sandpiper	Tringa stagnalilis	2022	12	27	Mai Po	China	Juv	6.81	Wintering	MASA birth	Breeding	Temperate	A	NCO	deep
CTA0850	Marsh Sandpiper	Tringa stagnalilis	2022	12	27	Mai Po	China	Juv	3.61	Wintering	MASA birth	Breeding	Temperate	A	NCO	deep
E142472	Marsh Sandpiper	Tringa stagnalilis	2020	9	4	CMDT	China	Juv	0.35	Wintering	MASA birth	Breeding	Temperate	A	NCO	deep
E148906	Marsh Sandpiper	Tringa stagnalilis	2020	12	10	Leizhou	China	Juv	2.47	Wintering	MASA birth	Breeding	Temperate	A	NCO	deep
E148908	Marsh Sandpiper	Tringa stagnalilis	2020	12	10	Leizhou	China	Juv	1.08	Wintering	MASA birth	Breeding	Temperate	A	NCO	deep
E148909	Marsh Sandpiper	Tringa stagnalilis	2020	12	10	Leizhou	China	Ad	3.65	Wintering	MASA winter	Nonbreeding	S China	A	NCO	deep
E148910	Marsh Sandpiper	Tringa stagnalilis	2020	12	10	Leizhou	China	Ad	3.69	Wintering	MASA winter	Nonbreeding	S China	A	NCO	deep
E148914	Marsh Sandpiper	Tringa stagnalilis	2020	12	13	Leizhou	China	Ad	5.33	Wintering	MASA winter	Nonbreeding	S China	A	NCO	deep
E148916	Marsh Sandpiper	Tringa stagnalilis	2020	12	13	Leizhou	China	Ad	3.76	Wintering	MASA winter	Nonbreeding	S China	A	NCO	deep
E148917	Marsh Sandpiper	Tringa stagnalilis	2020	12	13	Leizhou	China	Juv	3.04	Wintering	MASA birth	Breeding	Temperate	A	NCO	deep
E148918	Marsh Sandpiper	Tringa stagnalilis	2020	12	13	Leizhou	China	Juv	0.64	Wintering	MASA birth	Breeding	Temperate	A	NCO	deep
E148919	Marsh Sandpiper	Tringa stagnalilis	2020	12	13	Leizhou	China	Ad	1.76	Wintering	MASA winter	Nonbreeding	S China	A	NCO	deep
CTA0591	Pacific Golden Plover	Pluvialis fulva	2020	2	26	Mai Po	China	Juv	0.72	Wintering	PGPL breeding	Breeding	Arctic	A	NCO	surface
CTA0750	Pacific Golden Plover	Pluvialis fulva	2021	2	14	Mai Po	China	Juv	1.39	Wintering	PGPL breeding	Breeding	Arctic	A	NCO	surface
CTA0751	Pacific Golden Plover	Pluvialis fulva	2021	3	11	Mai Po	China	Juv	0.29	Wintering	PGPL breeding	Breeding	Arctic	A	NCO	surface
CTA0752	Pacific Golden Plover	Pluvialis fulva	2021	3	11	Mai Po	China	Juv	0.49	Wintering	PGPL breeding	Breeding	Arctic	A	NCO	surface
CL00248	Pied Avocet	Recurvirostra avosetta	2021	1	14	Mai Po	China	Ad	7.6	Wintering	PIAV moulting ground	Unk	S China	B	NCO	deep
EA01088	Pied Avocet	Recurvirostra avosetta	2020	2	26	Mai Po	China	Juv	0.3	Wintering	PIAV birth	Breeding	Unk	B	NCO	deep
EA01089	Pied Avocet	Recurvirostra avosetta	2020	2	26	Mai Po	China	Ad	2.88	Wintering	PIAV moulting ground	Unk	S China	B	NCO	deep
EA01139	Pied Avocet	Recurvirostra avosetta	2021	2	14	Mai Po	China	Ad	4.26	Wintering	PIAV moulting ground	Unk	S China	B	NCO	deep
EA01155	Pied Avocet	Recurvirostra avosetta	2021	2	14	Mai Po	China	Ad	1.16	Wintering	PIAV moulting ground	Unk	S China	B	NCO	deep
EA01165	Pied Avocet	Recurvirostra avosetta	2021	3	11	Mai Po	China	Ad	1.53	Wintering	PIAV moulting ground	Unk	S China	B	NCO	deep
EA01191	Pied Avocet	Recurvirostra avosetta	2022	4	17	Mai Po	China	Ad	2.85	Wintering	PIAV moulting ground	Unk	S China	B	NCO	deep
5160504	Red Knot	Calidris canutus	2004	10	1	Port Phillip Bay	Australia	Ad	3.57	Wintering	REKN winter	Nonbreeding	Australia	B	CO	surface
5223976	Red Knot	Calidris canutus	2004	10	1	Port Phillip Bay	Australia	Ad	1.41	Wintering	REKN winter	Nonbreeding	Australia	B	CO	surface
5223981	Red Knot	Calidris canutus	2004	10	1	Port Phillip Bay	Australia	Ad	2.24	Wintering	REKN winter	Nonbreeding	Australia	B	CO	surface
5223982	Red Knot	Calidris canutus	2004	10	1	Port Phillip Bay	Australia	Ad	0.78	Wintering	REKN winter	Nonbreeding	Australia	B	CO	surface
5223985	Red Knot	Calidris canutus	2004	10	1	Port Phillip Bay	Australia	Juv	0.91	Wintering	REKN birth	Breeding	Arctic	B	CO	surface
5223986	Red Knot	Calidris canutus	2004	10	1	Port Phillip Bay	Australia	Ad	1.3	Wintering	REKN winter	Nonbreeding	Australia	B	CO	surface
5223987	Red Knot	Calidris canutus	2004	10	1	Port Phillip Bay	Australia	Ad	2.2	Wintering	REKN winter	Nonbreeding	Australia	B	CO	surface
5223995	Red Knot	Calidris canutus	2004	10	1	Port Phillip Bay	Australia	Ad	1	Wintering	REKN winter	Nonbreeding	Australia	B	CO	surface
5238570	Red Knot	Calidris canutus	2004	10	1	Port Phillip Bay	Australia	Ad	1.18	Wintering	REKN winter	Nonbreeding	Australia	B	CO	surface
5238572	Red Knot	Calidris canutus	2004	10	1	Port Phillip Bay	Australia	Ad	0.78	Wintering	REKN winter	Nonbreeding	Australia	B	CO	surface
5238576	Red Knot	Calidris canutus	2004	10	1	Port Phillip Bay	Australia	Ad	0.84	Wintering	REKN winter	Nonbreeding	Australia	B	CO	surface	3+
5238950	Red Knot	Calidris canutus	2005	10	22	Port Phillip Bay	Australia	Juv	0.93	Wintering	REKN birth	Breeding	Arctic	B	CO	surface
5240202	Red Knot	Calidris canutus	2005	12	1	Roebuck Bay	Australia	Juv	0.79	Wintering	REKN birth	Breeding	Arctic	B	CO	surface
5240203	Red Knot	Calidris canutus	2005	12	1	Roebuck Bay	Australia	Juv	0.73	Wintering	REKN birth	Breeding	Arctic	B	CO	surface
5240204	Red Knot	Calidris canutus	2005	12	1	Roebuck Bay	Australia	Juv	0.61	Wintering	REKN birth	Breeding	Arctic	B	CO	surface
5240577	Red Knot	Calidris canutus	2005	12	1	Roebuck Bay	Australia	Juv	1.29	Wintering	REKN birth	Breeding	Arctic	B	CO	surface
5240583	Red Knot	Calidris canutus	2005	12	1	Roebuck Bay	Australia	Juv	0.82	Wintering	REKN birth	Breeding	Arctic	B	CO	surface
5240586	Red Knot	Calidris canutus	2005	12	1	Roebuck Bay	Australia	Juv	1.16	Wintering	REKN birth	Breeding	Arctic	B	CO	surface
5240587	Red Knot	Calidris canutus	2005	12	1	Roebuck Bay	Australia	Juv	0.71	Wintering	REKN birth	Breeding	Arctic	B	CO	surface
5240588	Red Knot	Calidris canutus	2005	12	1	Roebuck Bay	Australia	Juv	0.99	Wintering	REKN birth	Breeding	Arctic	B	CO	surface
5240589	Red Knot	Calidris canutus	2005	12	1	Roebuck Bay	Australia	Juv	0.77	Wintering	REKN birth	Breeding	Arctic	B	CO	surface
5240591	Red Knot	Calidris canutus	2005	12	1	Roebuck Bay	Australia	Juv	1.19	Wintering	REKN birth	Breeding	Arctic	B	CO	surface
5248743	Red Knot	Calidris canutus	2008	11	25	Roebuck Bay	Australia	Ad	1.31	Wintering	REKN winter	Nonbreeding	Australia	B	CO	surface
5250782	Red Knot	Calidris canutus	2008	11	25	Roebuck Bay	Australia	Ad	1.64	Wintering	REKN winter	Nonbreeding	Australia	B	CO	surface
5251794	Red Knot	Calidris canutus	2007	10	20	Port Phillip Bay	Australia	Juv	0.58	Wintering	REKN birth	Breeding	Arctic	B	CO	surface
5251934	Red Knot	Calidris canutus	2007	10	20	Port Phillip Bay	Australia	Juv	0.54	Wintering	REKN birth	Breeding	Arctic	B	CO	surface
5251940	Red Knot	Calidris canutus	2007	10	20	Port Phillip Bay	Australia	Juv	0.87	Wintering	REKN birth	Breeding	Arctic	B	CO	surface
5251956	Red Knot	Calidris canutus	2007	10	20	Port Phillip Bay	Australia	Juv	1.2	Wintering	REKN birth	Breeding	Arctic	B	CO	surface
5251960	Red Knot	Calidris canutus	2007	10	20	Port Phillip Bay	Australia	Juv	1.41	Wintering	REKN birth	Breeding	Arctic	B	CO	surface
5252018	Red Knot	Calidris canutus	2007	10	20	Port Phillip Bay	Australia	Juv	0.87	Wintering	REKN birth	Breeding	Arctic	B	CO	surface
5252114	Red Knot	Calidris canutus	2007	10	20	Port Phillip Bay	Australia	Juv	0.6	Wintering	REKN birth	Breeding	Arctic	B	CO	surface
5254231	Red Knot	Calidris canutus	2008	11	25	Roebuck Bay	Australia	Ad	3.67	Wintering	REKN winter	Nonbreeding	Australia	B	CO	surface
5254232	Red Knot	Calidris canutus	2008	11	25	Roebuck Bay	Australia	Ad	1.13	Wintering	REKN winter	Nonbreeding	Australia	B	CO	surface
5254233	Red Knot	Calidris canutus	2008	11	25	Roebuck Bay	Australia	Ad	2.1	Wintering	REKN winter	Nonbreeding	Australia	B	CO	surface
5254234	Red Knot	Calidris canutus	2008	11	25	Roebuck Bay	Australia	Ad	1.45	Wintering	REKN winter	Nonbreeding	Australia	B	CO	surface
5254235	Red Knot	Calidris canutus	2008	11	25	Roebuck Bay	Australia	Ad	0.37	Wintering	REKN winter	Nonbreeding	Australia	B	CO	surface
5254236	Red Knot	Calidris canutus	2008	11	25	Roebuck Bay	Australia	Ad	1.71	Wintering	REKN winter	Nonbreeding	Australia	B	CO	surface
5254237	Red Knot	Calidris canutus	2008	11	25	Roebuck Bay	Australia	Ad	6.28	Wintering	REKN winter	Nonbreeding	Australia	B	CO	surface
5254238	Red Knot	Calidris canutus	2008	11	25	Roebuck Bay	Australia	Ad	1.83	Wintering	REKN winter	Nonbreeding	Australia	B	CO	surface
CTA0839	Red Knot	Calidris canutus	2022	11	26	Mai Po	China	Ad	1.53	Wintering	REKN winter	Nonbreeding	S China	B	CO	surface	AFCD's Nano tag 10515
F112411	Red Knot	Calidris canutus	2019	9	4	Yalujiang	China	Juv	0.54	Wintering	REKN birth	Breeding	Arctic	B	CO	surface
F136353	Red Knot	Calidris canutus	2020	12	6	Leizhou	China	Ad	1.16	Wintering	REKN winter	Nonbreeding	S China	B	CO	surface
F136354	Red Knot	Calidris canutus	2020	12	6	Leizhou	China	Juv	0.31	Wintering	REKN birth	Breeding	Arctic	B	CO	surface
Y128	Red Knot	Calidris canutus	2020	8	23	Yalujiang	China	Juv	0.52	Wintering	REKN birth	Breeding	Arctic	B	CO	surface
Y129	Red Knot	Calidris canutus	2020	8	23	Yalujiang	China	Juv	0.68	Wintering	REKN birth	Breeding	Arctic	B	CO	surface
3513937	Red-necked Stint	Calidris ruficollis	2008	11	12	Roebuck Bay	Australia	Ad	0.55	Wintering	RNST winter	Nonbreeding	Australia	A	NCO	deep
3575627	Red-necked Stint	Calidris ruficollis	2006	11	5	Roebuck Bay	Australia	Juv	4.4	Wintering	RNST Birth	Breeding	Arctic	A	NCO	deep
3585618	Red-necked Stint	Calidris ruficollis	2008	11	11	Roebuck Bay	Australia	Ad	0.86	Wintering	RNST winter	Nonbreeding	Australia	A	NCO	deep
3587163	Red-necked Stint	Calidris ruficollis	2005	2	15	Roebuck Bay	Australia	Ad	1.92	Wintering	RNST winter	Nonbreeding	Australia	A	NCO	deep
3587167	Red-necked Stint	Calidris ruficollis	2005	2	16	Roebuck Bay	Australia	Ad	0.26	Wintering	RNST winter	Nonbreeding	Australia	A	NCO	deep
3587714	Red-necked Stint	Calidris ruficollis	2006	11	5	Roebuck Bay	Australia	Juv	2.95	Wintering	RNST Birth	Breeding	Arctic	A	NCO	deep
3613716	Red-necked Stint	Calidris ruficollis	2008	11	11	Roebuck Bay	Australia	Ad	0.56	Wintering	RNST winter	Nonbreeding	Australia	A	NCO	deep
3613717	Red-necked Stint	Calidris ruficollis	2008	11	11	Roebuck Bay	Australia	Ad	0.45	Wintering	RNST winter	Nonbreeding	Australia	A	NCO	deep
3613718	Red-necked Stint	Calidris ruficollis	2008	11	11	Roebuck Bay	Australia	Juv	0.45	Wintering	RNST Birth	Breeding	Arctic	A	NCO	deep
3613719	Red-necked Stint	Calidris ruficollis	2008	11	11	Roebuck Bay	Australia	Ad	0.71	Wintering	RNST winter	Nonbreeding	Australia	A	NCO	deep
3613734	Red-necked Stint	Calidris ruficollis	2008	11	12	Roebuck Bay	Australia	Juv	0.32	Wintering	RNST Birth	Breeding	Arctic	A	NCO	deep
3613735	Red-necked Stint	Calidris ruficollis	2008	11	12	Roebuck Bay	Australia	Juv	0.79	Wintering	RNST Birth	Breeding	Arctic	A	NCO	deep
3613939	Red-necked Stint	Calidris ruficollis	2008	11	12	Roebuck Bay	Australia	Ad	0.66	Wintering	RNST winter	Nonbreeding	Australia	A	NCO	deep
3613952	Red-necked Stint	Calidris ruficollis	2008	11	12	Roebuck Bay	Australia	Juv	0.53	Wintering	RNST Birth	Breeding	Arctic	A	NCO	deep
3613955	Red-necked Stint	Calidris ruficollis	2008	11	12	Roebuck Bay	Australia	Juv	0.22	Wintering	RNST Birth	Breeding	Arctic	A	NCO	deep
3613956	Red-necked Stint	Calidris ruficollis	2008	11	12	Roebuck Bay	Australia	Juv	0.52	Wintering	RNST Birth	Breeding	Arctic	A	NCO	deep
3613957	Red-necked Stint	Calidris ruficollis	2008	11	12	Roebuck Bay	Australia	Juv	0.77	Wintering	RNST Birth	Breeding	Arctic	A	NCO	deep
3615635	Red-necked Stint	Calidris ruficollis	2005	1	2	Western Port Bay	Australia	Juv	0.78	Wintering	RNST Birth	Breeding	Arctic	A	NCO	deep
3615977	Red-necked Stint	Calidris ruficollis	2005	1	21	Corner Inlet	Australia	Ad	1.75	Wintering	RNST winter	Nonbreeding	Australia	A	NCO	deep
3618069	Red-necked Stint	Calidris ruficollis	2005	1	21	Corner Inlet	Australia	Ad	1.41	Wintering	RNST winter	Nonbreeding	Australia	A	NCO	deep
3618089	Red-necked Stint	Calidris ruficollis	2005	1	21	Corner Inlet	Australia	Ad	1.37	Wintering	RNST winter	Nonbreeding	Australia	A	NCO	deep
3618098	Red-necked Stint	Calidris ruficollis	2005	1	21	Corner Inlet	Australia	Ad	0.69	Wintering	RNST winter	Nonbreeding	Australia	A	NCO	deep
3618204	Red-necked Stint	Calidris ruficollis	2005	1	21	Corner Inlet	Australia	Ad	0.44	Wintering	RNST winter	Nonbreeding	Australia	A	NCO	deep
3618213	Red-necked Stint	Calidris ruficollis	2005	1	21	Corner Inlet	Australia	Ad	0.55	Wintering	RNST winter	Nonbreeding	Australia	A	NCO	deep
3658344	Red-necked Stint	Calidris ruficollis	2016	12	28	Port Phillip Bay	Australia	Ad	7.67	Wintering	RNST winter	Nonbreeding	Australia	A	NCO	deep	age 5, Last capture record in 2016, 28th December
3673569	Red-necked Stint	Calidris ruficollis	2015	2	8	Roebuck Bay	Australia	Ad	0.86	Wintering	RNST winter	Nonbreeding	Australia	A	NCO	deep	3+
3678306	Red-necked Stint	Calidris ruficollis	2015	2	8	Roebuck Bay	Australia	Ad	1	Wintering	RNST winter	Nonbreeding	Australia	A	NCO	deep	3
AJA0519	Red-necked Stint	Calidris ruficollis	2020	3	21	Mai Po	China	Ad	1.13	Wintering	RNST winter	Nonbreeding	SE Asia, Australia	A	NCO	deep
AJA0520	Red-necked Stint	Calidris ruficollis	2020	3	21	Mai Po	China	Ad	0.62	Wintering	RNST winter	Nonbreeding	SE Asia, Australia	A	NCO	deep
AJA0521	Red-necked Stint	Calidris ruficollis	2020	3	21	Mai Po	China	Ad	0.82	Wintering	RNST winter	Nonbreeding	SE Asia, Australia	A	NCO	deep
AJA0522	Red-necked Stint	Calidris ruficollis	2020	3	21	Mai Po	China	Ad	2.45	Wintering	RNST winter	Nonbreeding	SE Asia, Australia	A	NCO	deep
AJA0523	Red-necked Stint	Calidris ruficollis	2020	3	23	Mai Po	China	Ad	0.9	Wintering	RNST winter	Nonbreeding	SE Asia, Australia	A	NCO	deep
AJA0555	Red-necked Stint	Calidris ruficollis	2020	3	24	Mai Po	China	Ad	0.64	Wintering	RNST winter	Nonbreeding	SE Asia, Australia	A	NCO	deep
C496038	Red-necked Stint	Calidris ruficollis	2020	9	9	CMDT	China	Juv	0.52	Wintering	RNST Birth	Breeding	Arctic	A	NCO	deep
C496039	Red-necked Stint	Calidris ruficollis	2020	9	9	CMDT	China	Juv	0.46	Wintering	RNST Birth	Breeding	Arctic	A	NCO	deep
C496040	Red-necked Stint	Calidris ruficollis	2020	9	9	CMDT	China	Juv	0.57	Wintering	RNST Birth	Breeding	Arctic	A	NCO	deep
C496043	Red-necked Stint	Calidris ruficollis	2020	9	9	CMDT	China	Juv	3.75	Wintering	RNST Birth	Breeding	Arctic	A	NCO	deep
C496044	Red-necked Stint	Calidris ruficollis	2020	9	10	CMDT	China	Juv	0.25	Wintering	RNST Birth	Breeding	Arctic	A	NCO	deep
C496045	Red-necked Stint	Calidris ruficollis	2020	9	14	CMDT	China	Juv	0.36	Wintering	RNST Birth	Breeding	Arctic	A	NCO	deep
C496046	Red-necked Stint	Calidris ruficollis	2020	9	14	CMDT	China	Juv	1.2	Wintering	RNST Birth	Breeding	Arctic	A	NCO	deep
C496047	Red-necked Stint	Calidris ruficollis	2020	9	24	CMDT	China	Juv	1.49	Wintering	RNST Birth	Breeding	Arctic	A	NCO	deep
C496050	Red-necked Stint	Calidris ruficollis	2020	9	28	CMDT	China	Juv	0.45	Wintering	RNST Birth	Breeding	Arctic	A	NCO	deep
C498925	Red-necked Stint	Calidris ruficollis	2019	9	29	Yangkou	China	Juv	0.63	Wintering	RNST Birth	Breeding	Arctic	A	NCO	deep
C498927	Red-necked Stint	Calidris ruficollis	2019	9	29	Yangkou	China	Juv	0.32	Wintering	RNST Birth	Breeding	Arctic	A	NCO	deep
C498930	Red-necked Stint	Calidris ruficollis	2019	9	29	Yangkou	China	Juv	0.33	Wintering	RNST Birth	Breeding	Arctic	A	NCO	deep
C498935	Red-necked Stint	Calidris ruficollis	2019	9	29	Yangkou	China	Juv	0.5	Wintering	RNST Birth	Breeding	Arctic	A	NCO	deep
C498953	Red-necked Stint	Calidris ruficollis	2019	9	29	Yangkou	China	Juv	0.7	Wintering	RNST Birth	Breeding	Arctic	A	NCO	deep
C498955	Red-necked Stint	Calidris ruficollis	2019	9	29	Yangkou	China	Juv	0.72	Wintering	RNST Birth	Breeding	Arctic	A	NCO	deep
C498959	Red-necked Stint	Calidris ruficollis	2019	9	29	Yangkou	China	Juv	0.57	Wintering	RNST Birth	Breeding	Arctic	A	NCO	deep
C498962	Red-necked Stint	Calidris ruficollis	2019	9	29	Yangkou	China	Juv	0.34	Wintering	RNST Birth	Breeding	Arctic	A	NCO	deep
C498985	Red-necked Stint	Calidris ruficollis	2019	10	2	Tiaozini	China	Juv	0.41	Wintering	RNST Birth	Breeding	Arctic	A	NCO	deep
C498987	Red-necked Stint	Calidris ruficollis	2019	10	2	Tiaozini	China	Juv	2.85	Wintering	RNST Birth	Breeding	Arctic	A	NCO	deep
C498991	Red-necked Stint	Calidris ruficollis	2019	10	2	Tiaozini	China	Juv	0.61	Wintering	RNST Birth	Breeding	Arctic	A	NCO	deep
C498993	Red-necked Stint	Calidris ruficollis	2019	10	2	Tiaozini	China	Juv	1.23	Wintering	RNST Birth	Breeding	Arctic	A	NCO	deep
C498996	Red-necked Stint	Calidris ruficollis	2019	10	2	Tiaozini	China	Juv	1.05	Wintering	RNST Birth	Breeding	Arctic	A	NCO	deep
C498997	Red-necked Stint	Calidris ruficollis	2019	10	2	Tiaozini	China	Juv	1.47	Wintering	RNST Birth	Breeding	Arctic	A	NCO	deep
C527601	Red-necked Stint	Calidris ruficollis	2019	12	20	Leizhou	China	Ad	1.5	Wintering	RNST winter	Nonbreeding	S China	A	NCO	deep
C527603	Red-necked Stint	Calidris ruficollis	2019	12	20	Leizhou	China	Ad	1.24	Wintering	RNST winter	Nonbreeding	S China	A	NCO	deep
C527607	Red-necked Stint	Calidris ruficollis	2020	12	10	Leizhou	China	Ad	0.85	Wintering	RNST winter	Nonbreeding	S China	A	NCO	deep
C551114	Red-necked Stint	Calidris ruficollis	2021	10	10	Yangkou	China	Ad	1.33	Wintering	RNST winter	Nonbreeding	SE Asia, Australia	A	NCO	deep	PC6
5160166	Ruddy Turnstone	Arenaria interpres	2004	11	24	South Australia	Australia	Ad	1.02	Wintering	RUTU winter	Nonbreeding	Australia	B	CO	surface
5190754	Ruddy Turnstone	Arenaria interpres	2005	11	28	Roebuck Bay	Australia	Ad	1.08	Wintering	RUTU winter	Nonbreeding	Australia	B	CO	surface
5193516	Ruddy Turnstone	Arenaria interpres	2004	11	25	Beachport	Australia	Ad	1.08	Wintering	RUTU winter	Nonbreeding	Australia	B	CO	surface
5203823	Ruddy Turnstone	Arenaria interpres	2004	11	22	Brown Bay	Australia	Ad	1.41	Wintering	RUTU winter	Nonbreeding	Australia	B	CO	surface
5222152	Ruddy Turnstone	Arenaria interpres	2004	11	23	Nene Valley	Australia	Ad	1.74	Wintering	RUTU winter	Nonbreeding	Australia	B	CO	surface
5224547	Ruddy Turnstone	Arenaria interpres	2004	11	23	Nene Valley	Australia	Ad	1.19	Wintering	RUTU winter	Nonbreeding	Australia	B	CO	surface
5238600	Ruddy Turnstone	Arenaria interpres	2004	11	22	Brown Bay	Australia	Juv	0.79	Wintering	RUTU birth	Breeding	Arctic	B	CO	surface
5238713	Ruddy Turnstone	Arenaria interpres	2004	11	22	Brown Bay	Australia	Juv	0.78	Wintering	RUTU birth	Breeding	Arctic	B	CO	surface
5238722	Ruddy Turnstone	Arenaria interpres	2004	11	22	Brown Bay	Australia	Juv	2.73	Wintering	RUTU birth	Breeding	Arctic	B	CO	surface
5238724	Ruddy Turnstone	Arenaria interpres	2004	11	22	Brown Bay	Australia	Juv	1.53	Wintering	RUTU birth	Breeding	Arctic	B	CO	surface
5238726	Ruddy Turnstone	Arenaria interpres	2004	11	22	Brown Bay	Australia	Juv	1.12	Wintering	RUTU birth	Breeding	Arctic	B	CO	surface
5238733	Ruddy Turnstone	Arenaria interpres	2004	11	25	Beachport	Australia	Juv	0.92	Wintering	RUTU birth	Breeding	Arctic	B	CO	surface
5238735	Ruddy Turnstone	Arenaria interpres	2004	11	25	Beachport	Australia	Ad	1.15	Wintering	RUTU winter	Nonbreeding	Australia	B	CO	surface
5238736	Ruddy Turnstone	Arenaria interpres	2004	11	25	Beachport	Australia	Ad	1.71	Wintering	RUTU winter	Nonbreeding	Australia	B	CO	surface
5238737	Ruddy Turnstone	Arenaria interpres	2004	11	25	Beachport	Australia	Ad	1.72	Wintering	RUTU winter	Nonbreeding	Australia	B	CO	surface
5238748	Ruddy Turnstone	Arenaria interpres	2004	11	25	Beachport	Australia	Ad	1.86	Wintering	RUTU winter	Nonbreeding	Australia	B	CO	surface
5238808	Ruddy Turnstone	Arenaria interpres	2004	11	22	Brown Bay	Australia	Juv	2.29	Wintering	RUTU birth	Breeding	Arctic	B	CO	surface
5238812	Ruddy Turnstone	Arenaria interpres	2004	11	22	Brown Bay	Australia	Juv	1.5	Wintering	RUTU birth	Breeding	Arctic	B	CO	surface
5238816	Ruddy Turnstone	Arenaria interpres	2004	11	22	Brown Bay	Australia	Juv	0.66	Wintering	RUTU birth	Breeding	Arctic	B	CO	surface
5240078	Ruddy Turnstone	Arenaria interpres	2005	11	14	Roebuck Bay	Australia	Juv	1.26	Wintering	RUTU birth	Breeding	Arctic	B	CO	surface
5240079	Ruddy Turnstone	Arenaria interpres	2005	11	14	Roebuck Bay	Australia	Ad	0.85	Wintering	RUTU winter	Nonbreeding	Australia	B	CO	surface
5240080	Ruddy Turnstone	Arenaria interpres	2005	11	14	Roebuck Bay	Australia	Ad	0.69	Wintering	RUTU winter	Nonbreeding	Australia	B	CO	surface
5240081	Ruddy Turnstone	Arenaria interpres	2005	11	14	Roebuck Bay	Australia	Ad	0.71	Wintering	RUTU winter	Nonbreeding	Australia	B	CO	surface
5240082	Ruddy Turnstone	Arenaria interpres	2005	11	14	Roebuck Bay	Australia	Juv	0.9	Wintering	RUTU birth	Breeding	Arctic	B	CO	surface
5240083	Ruddy Turnstone	Arenaria interpres	2005	11	14	Roebuck Bay	Australia	Ad	0.62	Wintering	RUTU winter	Nonbreeding	Australia	B	CO	surface
5240084	Ruddy Turnstone	Arenaria interpres	2005	11	14	Roebuck Bay	Australia	Ad	0.95	Wintering	RUTU winter	Nonbreeding	Australia	B	CO	surface
5240085	Ruddy Turnstone	Arenaria interpres	2005	11	14	Roebuck Bay	Australia	Juv	1.68	Wintering	RUTU birth	Breeding	Arctic	B	CO	surface
5240086	Ruddy Turnstone	Arenaria interpres	2005	11	14	Roebuck Bay	Australia	Ad	0.52	Wintering	RUTU winter	Nonbreeding	Australia	B	CO	surface
5240087	Ruddy Turnstone	Arenaria interpres	2005	11	14	Roebuck Bay	Australia	Ad	1.34	Wintering	RUTU winter	Nonbreeding	Australia	B	CO	surface
5240088	Ruddy Turnstone	Arenaria interpres	2005	11	14	Roebuck Bay	Australia	Ad	1.72	Wintering	RUTU winter	Nonbreeding	Australia	B	CO	surface
5240089	Ruddy Turnstone	Arenaria interpres	2005	11	14	Roebuck Bay	Australia	Juv	0.94	Wintering	RUTU birth	Breeding	Arctic	B	CO	surface
5240090	Ruddy Turnstone	Arenaria interpres	2005	11	14	Roebuck Bay	Australia	Juv	1.31	Wintering	RUTU birth	Breeding	Arctic	B	CO	surface
5240091	Ruddy Turnstone	Arenaria interpres	2005	11	14	Roebuck Bay	Australia	Ad	0.72	Wintering	RUTU winter	Nonbreeding	Australia	B	CO	surface
5240094	Ruddy Turnstone	Arenaria interpres	2005	11	14	Roebuck Bay	Australia	Juv	1.21	Wintering	RUTU birth	Breeding	Arctic	B	CO	surface
5240095	Ruddy Turnstone	Arenaria interpres	2005	11	14	Roebuck Bay	Australia	Juv	0.88	Wintering	RUTU birth	Breeding	Arctic	B	CO	surface
5240096	Ruddy Turnstone	Arenaria interpres	2005	11	14	Roebuck Bay	Australia	Juv	1.3	Wintering	RUTU birth	Breeding	Arctic	B	CO	surface
5240561	Ruddy Turnstone	Arenaria interpres	2005	11	14	Roebuck Bay	Australia	Ad	0.73	Wintering	RUTU winter	Nonbreeding	Australia	B	CO	surface
5240762	Ruddy Turnstone	Arenaria interpres	2005	11	28	Roebuck Bay	Australia	Ad	0.76	Wintering	RUTU winter	Nonbreeding	Australia	B	CO	surface
F136256	Ruddy Turnstone	Arenaria interpres	2019	9	29	Yangkou	China	Juv	3.16	Wintering	RUTU birth	Breeding	Arctic	B	CO	surface
F136257	Ruddy Turnstone	Arenaria interpres	2019	9	29	Yangkou	China	Juv	0.78	Wintering	RUTU birth	Breeding	Arctic	B	CO	surface
F136258	Ruddy Turnstone	Arenaria interpres	2019	9	29	Yangkou	China	Juv	0.81	Wintering	RUTU birth	Breeding	Arctic	B	CO	surface
F136259	Ruddy Turnstone	Arenaria interpres	2019	9	29	Yangkou	China	Juv	1.96	Wintering	RUTU birth	Breeding	Arctic	B	CO	surface
Y140	Ruddy Turnstone	Arenaria interpres	2020	8	26	Yalujiang	China	Ad	1.22	Wintering	RUTU winter	Nonbreeding	Unk	B	CO	surface
Y19	Ruddy Turnstone	Arenaria interpres	2020	8	21	Yalujiang	China	Juv	1.31	Wintering	RUTU birth	Breeding	Arctic	B	CO	surface
Y22	Ruddy Turnstone	Arenaria interpres	2020	8	21	Yalujiang	China	Juv	2.3	Wintering	RUTU birth	Breeding	Arctic	B	CO	surface
Y23	Ruddy Turnstone	Arenaria interpres	2020	8	21	Yalujiang	China	Juv	1.9	Wintering	RUTU birth	Breeding	Arctic	B	CO	surface
Y24	Ruddy Turnstone	Arenaria interpres	2020	8	21	Yalujiang	China	Juv	1.29	Wintering	RUTU birth	Breeding	Arctic	B	CO	surface
Y25	Ruddy Turnstone	Arenaria interpres	2020	8	21	Yalujiang	China	Juv	1.19	Wintering	RUTU birth	Breeding	Arctic	B	CO	surface
Y26	Ruddy Turnstone	Arenaria interpres	2020	8	21	Yalujiang	China	Juv	1.11	Wintering	RUTU birth	Breeding	Arctic	B	CO	surface
4231710	Sanderling	Calidris alba	2004	11	26	Canunda	Australia	Ad	3.29	Wintering	SAND winter	Nonbreeding	Australia	A	CO	surface
4232384	Sanderling	Calidris alba	2004	11	26	Canunda	Australia	Ad	2.69	Wintering	SAND winter	Nonbreeding	Australia	A	CO	surface
4233940	Sanderling	Calidris alba	2005	11	19	80 Mile Beach	Australia	Juv	1.12	Wintering	SAND birth	Breeding	Arctic	A	CO	surface
4233949	Sanderling	Calidris alba	2005	11	19	80 Mile Beach	Australia	Juv	0.63	Wintering	SAND birth	Breeding	Arctic	A	CO	surface
4233954	Sanderling	Calidris alba	2005	11	19	80 Mile Beach	Australia	Juv	0.88	Wintering	SAND birth	Breeding	Arctic	A	CO	surface
4233955	Sanderling	Calidris alba	2005	11	19	80 Mile Beach	Australia	Juv	0.74	Wintering	SAND birth	Breeding	Arctic	A	CO	surface
4234451	Sanderling	Calidris alba	2007	11	19	80 Mile Beach	Australia	Juv	0.42	Wintering	SAND birth	Breeding	Arctic	A	CO	surface
4234453	Sanderling	Calidris alba	2007	11	19	80 Mile Beach	Australia	Juv	0.45	Wintering	SAND birth	Breeding	Arctic	A	CO	surface
4237755	Sanderling	Calidris alba	2004	11	26	Canunda	Australia	Ad	2.18	Wintering	SAND winter	Nonbreeding	Australia	A	CO	surface
4237757	Sanderling	Calidris alba	2004	11	26	Canunda	Australia	Ad	2.22	Wintering	SAND winter	Nonbreeding	Australia	A	CO	surface
4237767	Sanderling	Calidris alba	2004	11	26	Canunda	Australia	Ad	1.9	Wintering	SAND winter	Nonbreeding	Australia	A	CO	surface
4237908	Sanderling	Calidris alba	2004	11	26	Canunda	Australia	Ad	2.78	Wintering	SAND winter	Nonbreeding	Australia	A	CO	surface
4237911	Sanderling	Calidris alba	2004	11	26	Canunda	Australia	Ad	2.21	Wintering	SAND winter	Nonbreeding	Australia	A	CO	surface
4237912	Sanderling	Calidris alba	2004	11	26	Canunda	Australia	Ad	2.71	Wintering	SAND winter	Nonbreeding	Australia	A	CO	surface
4237913	Sanderling	Calidris alba	2004	11	26	Canunda	Australia	Ad	1.74	Wintering	SAND winter	Nonbreeding	Australia	A	CO	surface
4237921	Sanderling	Calidris alba	2004	11	26	Canunda	Australia	Ad	2.1	Wintering	SAND winter	Nonbreeding	Australia	A	CO	surface
4243307	Sanderling	Calidris alba	2008	11	9	Coconut Well Beach	Australia	Ad	0.53	Wintering	SAND winter	Nonbreeding	Australia	A	CO	surface
4243309	Sanderling	Calidris alba	2008	11	9	Coconut Well Beach	Australia	Ad	0.85	Wintering	SAND winter	Nonbreeding	Australia	A	CO	surface
4243310	Sanderling	Calidris alba	2008	11	9	Coconut Well Beach	Australia	Ad	0.46	Wintering	SAND winter	Nonbreeding	Australia	A	CO	surface
4243311	Sanderling	Calidris alba	2008	11	9	Coconut Well Beach	Australia	Ad	0.47	Wintering	SAND winter	Nonbreeding	Australia	A	CO	surface
4243312	Sanderling	Calidris alba	2008	11	9	Coconut Well Beach	Australia	Ad	0.35	Wintering	SAND winter	Nonbreeding	Australia	A	CO	surface
4243313	Sanderling	Calidris alba	2008	11	9	Coconut Well Beach	Australia	Ad	0.5	Wintering	SAND winter	Nonbreeding	Australia	A	CO	surface
4243314	Sanderling	Calidris alba	2008	11	9	Coconut Well Beach	Australia	Ad	1	Wintering	SAND winter	Nonbreeding	Australia	A	CO	surface
4243315	Sanderling	Calidris alba	2008	11	9	Coconut Well Beach	Australia	Ad	0.43	Wintering	SAND winter	Nonbreeding	Australia	A	CO	surface
4243316	Sanderling	Calidris alba	2008	11	9	Coconut Well Beach	Australia	Ad	0.47	Wintering	SAND winter	Nonbreeding	Australia	A	CO	surface
4243317	Sanderling	Calidris alba	2008	11	9	Coconut Well Beach	Australia	Ad	0.56	Wintering	SAND winter	Nonbreeding	Australia	A	CO	surface
4243887	Sanderling	Calidris alba	2006	11	18	80 Mile Beach	Australia	Juv	0.9	Wintering	SAND birth	Breeding	Arctic	A	CO	surface
4244734	Sanderling	Calidris alba	2005	3	15	Brown Bay	Australia	Ad	1.51	Wintering	SAND winter	Nonbreeding	Australia	A	CO	surface	Age = 1 but actively moulting - did pc6 grow in wintering site or retained from breeding ground? CH: "hard to tell"
4244749	Sanderling	Calidris alba	2005	3	15	Brown Bay	Australia	Ad	6.27	Wintering	SAND winter	Nonbreeding	Australia	A	CO	surface	Age = 1 but actively moulting - did pc6 grow in wintering site or retained from breeding ground? CH: "hard to tell"
4244768	Sanderling	Calidris alba	2005	3	15	Brown Bay	Australia	Ad	1.28	Wintering	SAND winter	Nonbreeding	Australia	A	CO	surface	Age = 1 but actively moulting - did pc6 grow in wintering site or retained from breeding ground? CH: "hard to tell"
4244776	Sanderling	Calidris alba	2005	3	15	Brown Bay	Australia	Ad	4.01	Wintering	SAND winter	Nonbreeding	Australia	A	CO	surface	Age = 1 but actively moulting - did pc6 grow in wintering site or retained from breeding ground? CH: "hard to tell"
4244804	Sanderling	Calidris alba	2005	3	15	Brown Bay	Australia	Ad	1.42	Wintering	SAND winter	Nonbreeding	Australia	A	CO	surface	Age = 1 but actively moulting - did pc6 grow in wintering site or retained from breeding ground? CH: "hard to tell"
4244815	Sanderling	Calidris alba	2005	3	15	Brown Bay	Australia	Ad	4.71	Wintering	SAND winter	Nonbreeding	Australia	A	CO	surface	Age = 1 but actively moulting - did pc6 grow in wintering site or retained from breeding ground? CH: "hard to tell"
4244833	Sanderling	Calidris alba	2005	3	15	Brown Bay	Australia	Ad	2.15	Wintering	SAND winter	Nonbreeding	Australia	A	CO	surface	Age = 1 but actively moulting - did pc6 grow in wintering site or retained from breeding ground? CH: "hard to tell"
4244835	Sanderling	Calidris alba	2005	3	15	Brown Bay	Australia	Ad	2	Wintering	SAND winter	Nonbreeding	Australia	A	CO	surface	Age = 1 but actively moulting - did pc6 grow in wintering site or retained from breeding ground? CH: "hard to tell"
4244871	Sanderling	Calidris alba	2005	3	15	Brown Bay	Australia	Ad	2.42	Wintering	SAND winter	Nonbreeding	Australia	A	CO	surface	Age = 1 but actively moulting - did pc6 grow in wintering site or retained from breeding ground? CH: "hard to tell"
4244909	Sanderling	Calidris alba	2005	3	16	Brown Bay	Australia	Ad	1.1	Wintering	SAND winter	Nonbreeding	Australia	A	CO	surface	Age = 1 but actively moulting - did pc6 grow in wintering site or retained from breeding ground? CH: "hard to tell"
4261633	Sanderling	Calidris alba	2009	11	1	Coconut Well Beach	Australia	Juv	0.69	Wintering	SAND birth	Breeding	Arctic	A	CO	surface
4261988	Sanderling	Calidris alba	2009	11	9	80 Mile Beach	Australia	Juv	1.75	Wintering	SAND birth	Breeding	Arctic	A	CO	surface
D347742	Sanderling	Calidris alba	2019	10	2	Tiaozini	China	Ad	0.63	Stopover	SAND stopover	Nonbreeding	Yellow Sea	A	CO	surface
D348824	Sanderling	Calidris alba	2019	12	24	Leizhou	China	Ad	0.39	Wintering	SAND winter or stopover?	Nonbreeding	S China	A	CO	surface
D350755	Sanderling	Calidris alba	2021	10	10	Yangkou	China	Ad	0.84	Stopover	SAND stopover	Nonbreeding	Yellow Sea	A	CO	surface	PC6 - active moult
D350804	Sanderling	Calidris alba	2021	10	10	Yangkou	China	Ad	0.98	Stopover	SAND stopover	Nonbreeding	Yellow Sea	A	CO	surface	PC6 - active moult
Y143	Sanderling	Calidris alba	2020	8	26	Yalujiang	China	Juv	0.49	Wintering	SAND birth	Breeding	Arctic	A	CO	surface	blood sampled
4242470	Sharp-tailed Sandpiper	Calidris acuminata	2008	11	15	80 Mile Beach	Australia	Ad	5.55	Wintering	STSA winter	Nonbreeding	Australia	B	NCO	surface	2c may moult outer primaries in Yellow Sea but pc6 is likely to be at wintering ground
4242471	Sharp-tailed Sandpiper	Calidris acuminata	2008	11	15	80 Mile Beach	Australia	Ad	2.11	Wintering	STSA winter	Nonbreeding	Australia	B	NCO	surface	2c may moult outer primaries in Yellow Sea but pc6 is likely to be at wintering ground
4242472	Sharp-tailed Sandpiper	Calidris acuminata	2008	11	15	80 Mile Beach	Australia	Ad	1.04	Wintering	STSA winter	Nonbreeding	Australia	B	NCO	surface	2c may moult outer primaries in Yellow Sea but pc6 is likely to be at wintering ground
4242473	Sharp-tailed Sandpiper	Calidris acuminata	2008	11	15	80 Mile Beach	Australia	Ad	3.13	Wintering	STSA winter	Nonbreeding	Australia	B	NCO	surface	2c may moult outer primaries in Yellow Sea but pc6 is likely to be at wintering ground
4242474	Sharp-tailed Sandpiper	Calidris acuminata	2008	11	15	80 Mile Beach	Australia	Ad	2.57	Wintering	STSA winter	Nonbreeding	Australia	B	NCO	surface	2c may moult outer primaries in Yellow Sea but pc6 is likely to be at wintering ground
4242477	Sharp-tailed Sandpiper	Calidris acuminata	2008	11	15	80 Mile Beach	Australia	Ad	1.61	Wintering	STSA winter	Nonbreeding	Australia	B	NCO	surface	2c may moult outer primaries in Yellow Sea but pc6 is likely to be at wintering ground
4242478	Sharp-tailed Sandpiper	Calidris acuminata	2008	11	15	80 Mile Beach	Australia	Ad	1.02	Wintering	STSA winter	Nonbreeding	Australia	B	NCO	surface	2c may moult outer primaries in Yellow Sea but pc6 is likely to be at wintering ground
4242479	Sharp-tailed Sandpiper	Calidris acuminata	2008	11	15	80 Mile Beach	Australia	Ad	3.32	Wintering	STSA winter	Nonbreeding	Australia	B	NCO	surface	2c may moult outer primaries in Yellow Sea but pc6 is likely to be at wintering ground
4242480	Sharp-tailed Sandpiper	Calidris acuminata	2008	11	15	80 Mile Beach	Australia	Ad	2.25	Wintering	STSA winter	Nonbreeding	Australia	B	NCO	surface	2c may moult outer primaries in Yellow Sea but pc6 is likely to be at wintering ground
4244005	Sharp-tailed Sandpiper	Calidris acuminata	2004	12	10	Port Phillip Bay	Australia	Ad	2.17	Wintering	STSA winter	Nonbreeding	Australia	B	NCO	surface	pc6 likely to represent local signal, although some could be last year's pc6
4244007	Sharp-tailed Sandpiper	Calidris acuminata	2004	12	10	Port Phillip Bay	Australia	Ad	2.74	Wintering	STSA winter	Nonbreeding	Australia	B	NCO	surface	pc6 likely to represent local signal, although some could be last year's pc6
4244010	Sharp-tailed Sandpiper	Calidris acuminata	2004	12	10	Port Phillip Bay	Australia	Ad	4.36	Wintering	STSA winter	Nonbreeding	Australia	B	NCO	surface	pc6 likely to represent local signal, although some could be last year's pc6
4244011	Sharp-tailed Sandpiper	Calidris acuminata	2004	12	10	Port Phillip Bay	Australia	Ad	8.33	Wintering	STSA winter	Nonbreeding	Australia	B	NCO	surface	pc6 likely to represent local signal, although some could be last year's pc6
4244013	Sharp-tailed Sandpiper	Calidris acuminata	2004	12	10	Port Phillip Bay	Australia	Ad	1.82	Wintering	STSA winter	Nonbreeding	Australia	B	NCO	surface	pc6 likely to represent local signal, although some could be last year's pc6
4244060	Sharp-tailed Sandpiper	Calidris acuminata	2004	12	10	Port Phillip Bay	Australia	Ad	6	Wintering	STSA winter	Nonbreeding	Australia	B	NCO	surface	pc6 likely to represent local signal, although some could be last year's pc6
4244063	Sharp-tailed Sandpiper	Calidris acuminata	2004	12	10	Port Phillip Bay	Australia	Ad	1.3	Wintering	STSA winter	Nonbreeding	Australia	B	NCO	surface	pc6 likely to represent local signal, although some could be last year's pc6
4244069	Sharp-tailed Sandpiper	Calidris acuminata	2004	12	10	Port Phillip Bay	Australia	Ad	2.31	Wintering	STSA winter	Nonbreeding	Australia	B	NCO	surface	pc6 likely to represent local signal, although some could be last year's pc6
4244074	Sharp-tailed Sandpiper	Calidris acuminata	2004	12	10	Port Phillip Bay	Australia	Ad	1.92	Wintering	STSA winter	Nonbreeding	Australia	B	NCO	surface	pc6 likely to represent local signal, although some could be last year's pc6
4244473	Sharp-tailed Sandpiper	Calidris acuminata	2005	1	30	Western Port Bay	Australia	Juv	3.58	Wintering	STSA birth	Breeding	Arctic	B	NCO	surface
4261401	Sharp-tailed Sandpiper	Calidris acuminata	2008	11	15	80 Mile Beach	Australia	Ad	1.12	Wintering	STSA winter	Nonbreeding	Australia	B	NCO	surface	2c may moult outer primaries in Yellow Sea but pc6 is likely to be at wintering ground
4261583	Sharp-tailed Sandpiper	Calidris acuminata	2008	11	22	Lake Eda	Australia	Juv	1.55	Wintering	STSA birth	Breeding	Arctic	B	NCO	surface
4261585	Sharp-tailed Sandpiper	Calidris acuminata	2008	11	22	Lake Eda	Australia	Juv	0.95	Wintering	STSA birth	Breeding	Arctic	B	NCO	surface
4261586	Sharp-tailed Sandpiper	Calidris acuminata	2008	11	22	Lake Eda	Australia	Juv	1.01	Wintering	STSA birth	Breeding	Arctic	B	NCO	surface
4261587	Sharp-tailed Sandpiper	Calidris acuminata	2008	11	22	Lake Eda	Australia	Juv	1.12	Wintering	STSA birth	Breeding	Arctic	B	NCO	surface
4261588	Sharp-tailed Sandpiper	Calidris acuminata	2008	11	22	Lake Eda	Australia	Juv	1.15	Wintering	STSA birth	Breeding	Arctic	B	NCO	surface
4261590	Sharp-tailed Sandpiper	Calidris acuminata	2008	11	22	Lake Eda	Australia	Juv	1.07	Wintering	STSA birth	Breeding	Arctic	B	NCO	surface
4261593	Sharp-tailed Sandpiper	Calidris acuminata	2008	11	22	Lake Eda	Australia	Juv	1.48	Wintering	STSA birth	Breeding	Arctic	B	NCO	surface
4261596	Sharp-tailed Sandpiper	Calidris acuminata	2008	11	22	Lake Eda	Australia	Juv	0.68	Wintering	STSA birth	Breeding	Arctic	B	NCO	surface
4261704	Sharp-tailed Sandpiper	Calidris acuminata	2008	11	22	Lake Eda	Australia	Juv	0.7	Wintering	STSA birth	Breeding	Arctic	B	NCO	surface
4261713	Sharp-tailed Sandpiper	Calidris acuminata	2008	11	22	Lake Eda	Australia	Juv	1.11	Wintering	STSA birth	Breeding	Arctic	B	NCO	surface
BPA0699	Sharp-tailed Sandpiper	Calidris acuminata	2020	4	7	Mai Po	China	Ad	1.09	Wintering	STSA winter	Nonbreeding	SE Asia, Australia	B	NCO	surface
BPA0719	Sharp-tailed Sandpiper	Calidris acuminata	2020	4	7	Mai Po	China	Ad	4.22	Wintering	STSA winter	Nonbreeding	SE Asia, Australia	B	NCO	surface
C527602	Spoonbilled Sandpiper	Calidris pygmaea	2019	12	20	Leizhou	China	Ad	2.96	Stopover	SBSA moulting ground	Nonbreeding	Yellow Sea	B	CO	deep	No resight record outside Leizhou
C527605	Spoonbilled Sandpiper	Calidris pygmaea	2020	12	8	Leizhou	China	Ad	1	Stopover	SBSA moulting ground	Nonbreeding	Yellow Sea	B	CO	deep	Resighted at TZN in 2020 Sep
C527611	Spoonbilled Sandpiper	Calidris pygmaea	2020	12	17	Leizhou	China	Ad	1.63	Stopover	SBSA moulting ground	Nonbreeding	Yellow Sea	B	CO	deep	Resighted at Dongling in 2021 Sep
G135129	Spotted Redshank	Tringa erythropus	2021	8	23	CMDT	China	Ad	2.85	Wintering	SPRE Winter	Nonbreeding	Unk	B	NCO	deep
2346664	Temminck's Stint	Calidris lemminckii	2021	1	14	Mai Po	China	Ad	2.71	Wintering	TEST winter	Nonbreeding	S China	B	NCO	surface
C527606	Temminck's Stint	Calidris lemminckii	2020	12	10	Leizhou	China	Ad	4.53	Wintering	TEST winter	Nonbreeding	S China	B	NCO	surface
C527610	Temminck's Stint	Calidris lemminckii	2020	12	13	Leizhou	China	Juv	1	Wintering	TEST birth	Breeding	Arctic	B	NCO	surface
5239067	Terek Sandpiper	Xenus cinereus	2005	2	16	Roebuck Bay	Australia	Juv	0.34	Wintering	TESA birth	Breeding	Temperate	A	CO	deep
5239070	Terek Sandpiper	Xenus cinereus	2005	2	16	Roebuck Bay	Australia	Juv	0.87	Wintering	TESA birth	Breeding	Temperate	A	CO	deep
5239073	Terek Sandpiper	Xenus cinereus	2005	2	16	Roebuck Bay	Australia	Juv	1.3	Wintering	TESA birth	Breeding	Temperate	A	CO	deep
5239076	Terek Sandpiper	Xenus cinereus	2005	2	16	Roebuck Bay	Australia	Juv	1.58	Wintering	TESA birth	Breeding	Temperate	A	CO	deep
5239077	Terek Sandpiper	Xenus cinereus	2005	2	16	Roebuck Bay	Australia	Juv	0.63	Wintering	TESA birth	Breeding	Temperate	A	CO	deep
5239325	Terek Sandpiper	Xenus cinereus	2005	2	21	80 Mile Beach	Australia	Juv	0.83	Wintering	TESA birth	Breeding	Temperate	A	CO	deep
5239328	Terek Sandpiper	Xenus cinereus	2005	2	23	80 Mile Beach	Australia	Ad	0.69	Wintering	TESA winter	Nonbreeding	Australia	A	CO	deep	CH - Broome TESA always arrive unmoulted at 0000000000
5239332	Terek Sandpiper	Xenus cinereus	2005	2	23	80 Mile Beach	Australia	Ad	1.21	Wintering	TESA winter	Nonbreeding	Australia	A	CO	deep	CH - Broome TESA always arrive unmoulted at 0000000000
5239333	Terek Sandpiper	Xenus cinereus	2005	2	23	80 Mile Beach	Australia	Ad	1.1	Wintering	TESA winter	Nonbreeding	Australia	A	CO	deep	CH - Broome TESA always arrive unmoulted at 0000000000
5239334	Terek Sandpiper	Xenus cinereus	2005	2	23	80 Mile Beach	Australia	Ad	1.09	Wintering	TESA winter	Nonbreeding	Australia	A	CO	deep	CH - Broome TESA always arrive unmoulted at 0000000000
5239335	Terek Sandpiper	Xenus cinereus	2005	2	23	80 Mile Beach	Australia	Ad	0.57	Wintering	TESA winter	Nonbreeding	Australia	A	CO	deep	CH - Broome TESA always arrive unmoulted at 0000000000
5239338	Terek Sandpiper	Xenus cinereus	2005	2	23	80 Mile Beach	Australia	Ad	1.39	Wintering	TESA winter	Nonbreeding	Australia	A	CO	deep	CH - Broome TESA always arrive unmoulted at 0000000000
5239339	Terek Sandpiper	Xenus cinereus	2005	2	23	80 Mile Beach	Australia	Ad	1.12	Wintering	TESA winter	Nonbreeding	Australia	A	CO	deep	CH - Broome TESA always arrive unmoulted at 0000000000
5239340	Terek Sandpiper	Xenus cinereus	2005	2	23	80 Mile Beach	Australia	Ad	1.12	Wintering	TESA winter	Nonbreeding	Australia	A	CO	deep	CH - Broome TESA always arrive unmoulted at 0000000000
5240103	Terek Sandpiper	Xenus cinereus	2005	3	4	Roebuck Bay	Australia	Juv	1.04	Wintering	TESA birth	Breeding	Temperate	A	CO	deep
5240106	Terek Sandpiper	Xenus cinereus	2005	3	4	Roebuck Bay	Australia	Ad	1.33	Wintering	TESA winter	Nonbreeding	Australia	A	CO	deep	CH - Broome TESA always arrive unmoulted at 0000000000
5240107	Terek Sandpiper	Xenus cinereus	2005	3	4	Roebuck Bay	Australia	Juv	0.43	Wintering	TESA birth	Breeding	Temperate	A	CO	deep
5240108	Terek Sandpiper	Xenus cinereus	2005	3	4	Roebuck Bay	Australia	Juv	0.65	Wintering	TESA birth	Breeding	Temperate	A	CO	deep
5240115	Terek Sandpiper	Xenus cinereus	2005	3	4	Roebuck Bay	Australia	Juv	0.55	Wintering	TESA birth	Breeding	Temperate	A	CO	deep
5251094	Terek Sandpiper	Xenus cinereus	2014	3	5	80 Mile Beach	Australia	Ad	0.93	Wintering	TESA winter	Nonbreeding	Australia	A	CO	deep	CH - Broome TESA always arrive unmoulted at 0000000000
BPA0670	Terek Sandpiper	Xenus cinereus	2019	10	26	Mai Po	China	Ad	1.59	Wintering/stopover	TESA winter / stopover	Nonbreeding	S China	A	CO	deep	active molt,583121
BPA0671	Terek Sandpiper	Xenus cinereus	2019	10	26	Mai Po	China	Juv	2.74	Wintering	TESA birth	Breeding	Temperate	A	CO	deep
BPA0690	Terek Sandpiper	Xenus cinereus	2020	3	23	Mai Po	China	Unk	1.36	Wintering	Unk	Unk	Unk	A	CO	deep	more likely adult
BPA1466	Terek Sandpiper	Xenus cinereus	2022	9	28	Mai Po	China	Juv	1.29	Wintering	TESA birth	Breeding	Temperate	A	CO	deep
BPA1467	Terek Sandpiper	Xenus cinereus	2022	9	28	Mai Po	China	Juv	1.85	Wintering	TESA birth	Breeding	Temperate	A	CO	deep
BPA1468	Terek Sandpiper	Xenus cinereus	2022	9	28	Mai Po	China	Ad	2.2	Wintering/stopover	TESA winter / stopover	Nonbreeding	S China	A	CO	deep	very worn outer primaries, PC6 new, moult in Deep Bay
BPA1473	Terek Sandpiper	Xenus cinereus	2022	10	28	Mai Po	China	Ad	3.58	Wintering/stopover	TESA winter / stopover	Nonbreeding	S China	A	CO	deep	PC6 new, moult in Deep Bay
BPA1475	Terek Sandpiper	Xenus cinereus	2022	11	26	Mai Po	China	Ad	2.18	Wintering/stopover	TESA winter / stopover	Nonbreeding	S China	A	CO	deep
E142469	Terek Sandpiper	Xenus cinereus	2020	9	4	CMDT	China	Juv	4.08	Wintering	TESA birth	Breeding	Temperate	A	CO	deep
E142478	Terek Sandpiper	Xenus cinereus	2020	9	8	CMDT	China	Juv	1.32	Wintering	TESA birth	Breeding	Temperate	A	CO	deep
E142484	Terek Sandpiper	Xenus cinereus	2020	9	10	CMDT	China	Juv	1.88	Wintering	TESA birth	Breeding	Temperate	A	CO	deep
E144943	Terek Sandpiper	Xenus cinereus	2019	9	29	Yangkou	China	Juv	0.5	Wintering	TESA birth	Breeding	Temperate	A	CO	deep
E144945	Terek Sandpiper	Xenus cinereus	2019	9	29	Yangkou	China	Juv	0.28	Wintering	TESA birth	Breeding	Temperate	A	CO	deep
E144947	Terek Sandpiper	Xenus cinereus	2019	9	29	Yangkou	China	Juv	0.66	Wintering	TESA birth	Breeding	Temperate	A	CO	deep
E144948	Terek Sandpiper	Xenus cinereus	2019	9	29	Yangkou	China	Ad	2.14	Stopover	TESA stopover	Nonbreeding	Yellow Sea	A	CO	deep
E144950	Terek Sandpiper	Xenus cinereus	2019	9	29	Yangkou	China	Juv	0.45	Wintering	TESA birth	Breeding	Temperate	A	CO	deep
E144951	Terek Sandpiper	Xenus cinereus	2019	9	29	Yangkou	China	Juv	0.96	Wintering	TESA birth	Breeding	Temperate	A	CO	deep
E144956	Terek Sandpiper	Xenus cinereus	2019	9	29	Yangkou	China	Juv	2.75	Wintering	TESA birth	Breeding	Temperate	A	CO	deep
E144957	Terek Sandpiper	Xenus cinereus	2019	9	29	Yangkou	China	Juv	1.43	Wintering	TESA birth	Breeding	Temperate	A	CO	deep
E144959	Terek Sandpiper	Xenus cinereus	2019	9	29	Yangkou	China	Ad	1.54	Stopover	TESA stopover	Nonbreeding	Yellow Sea	A	CO	deep
E144960	Terek Sandpiper	Xenus cinereus	2019	9	29	Yangkou	China	Ad	0.5	Stopover	TESA stopover	Nonbreeding	Yellow Sea	A	CO	deep
E148660	Terek Sandpiper	Xenus cinereus	2019	10	2	Tiaozini	China	Juv	1.27	Wintering	TESA birth	Breeding	Temperate	A	CO	deep
E151903	Terek Sandpiper	Xenus cinereus	2021	10	7	Yangkou	China	Ad	0.72	Stopover	TESA stopover	Nonbreeding	Yellow Sea	A	CO	deep	PC6 new
E151999	Terek Sandpiper	Xenus cinereus	2021	10	6	Yangkou	China	Ad	3.14	Stopover	TESA stopover	Nonbreeding	Yellow Sea	A	CO	deep	PC6 new
NW26138	Terek Sandpiper	Xenus cinereus	2019	10	26	Mai Po	China	Ad	1.41	Wintering/stopover	TESA winter / stopover	Nonbreeding	S China	A	CO	deep	active molt,584131
Y10	Terek Sandpiper	Xenus cinereus	2020	8	21	Yalujiang	China	Unk	2.07	Wintering	Unk	Unk	Unk	A	CO	deep
Y106	Terek Sandpiper	Xenus cinereus	2020	8	22	Yalujiang	China	Juv	1.95	Wintering	TESA birth	Breeding	Temperate	A	CO	deep
Y108	Terek Sandpiper	Xenus cinereus	2020	8	22	Yalujiang	China	Juv	3.19	Wintering	TESA birth	Breeding	Temperate	A	CO	deep
Y109	Terek Sandpiper	Xenus cinereus	2020	8	22	Yalujiang	China	Juv	0.32	Wintering	TESA birth	Breeding	Temperate	A	CO	deep
Y11	Terek Sandpiper	Xenus cinereus	2020	8	21	Yalujiang	China	Unk	0.99	Wintering	Unk	Unk	Unk	A	CO	deep
Y111	Terek Sandpiper	Xenus cinereus	2020	8	22	Yalujiang	China	Juv	1.66	Wintering	TESA birth	Breeding	Temperate	A	CO	deep
Y115	Terek Sandpiper	Xenus cinereus	2020	8	23	Yalujiang	China	Juv	3.84	Wintering	TESA birth	Breeding	Temperate	A	CO	deep
Y122	Terek Sandpiper	Xenus cinereus	2020	8	23	Yalujiang	China	Juv	0.99	Wintering	TESA birth	Breeding	Temperate	A	CO	deep
Y123	Terek Sandpiper	Xenus cinereus	2020	8	23	Yalujiang	China	Juv	3.68	Wintering	TESA birth	Breeding	Temperate	A	CO	deep
Y15	Terek Sandpiper	Xenus cinereus	2020	8	21	Yalujiang	China	Ad	0.5	Wintering/stopover	TESA winter / stopover	Nonbreeding	Unk	A	CO	deep
Y18	Terek Sandpiper	Xenus cinereus	2020	8	21	Yalujiang	China	Ad	1.23	Wintering/stopover	TESA winter / stopover	Nonbreeding	Unk	A	CO	deep
Y20	Terek Sandpiper	Xenus cinereus	2020	8	21	Yalujiang	China	Ad	2.72	Wintering/stopover	TESA winter / stopover	Nonbreeding	Unk	A	CO	deep
Y21	Terek Sandpiper	Xenus cinereus	2020	8	21	Yalujiang	China	Ad	2.05	Wintering/stopover	TESA winter / stopover	Nonbreeding	Unk	A	CO	deep
Y29	Terek Sandpiper	Xenus cinereus	2020	8	21	Yalujiang	China	Unk	0.45	Wintering	Unk	Unk	Unk	A	CO	deep
Y30	Terek Sandpiper	Xenus cinereus	2020	8	21	Yalujiang	China	Unk	2.04	Wintering	Unk	Unk	Unk	A	CO	deep
Y32	Terek Sandpiper	Xenus cinereus	2020	8	21	Yalujiang	China	Juv	1.39	Wintering	TESA birth	Breeding	Temperate	A	CO	deep
Y36	Terek Sandpiper	Xenus cinereus	2020	8	21	Yalujiang	China	Unk	2.27	Wintering	Unk	Unk	Unk	A	CO	deep
Y37	Terek Sandpiper	Xenus cinereus	2020	8	21	Yalujiang	China	Unk	0.78	Wintering	Unk	Unk	Unk	A	CO	deep
Y44	Terek Sandpiper	Xenus cinereus	2020	8	21	Yalujiang	China	Juv	3.56	Wintering	TESA birth	Breeding	Temperate	A	CO	deep
Y48	Terek Sandpiper	Xenus cinereus	2020	8	21	Yalujiang	China	Juv	1.3	Wintering	TESA birth	Breeding	Temperate	A	CO	deep
Y12	Wood Sandpiper	Tringa glareola	2020	8	21	Yalujiang	China	Ad	1.48	Wintering	WOSA winter	Nonbreeding	Unk	B	NCO	deep

## Sheet: readme
Column Name	Explaination
Number	Bird ID											Lifestage at feather grown	Lifestage	Region	Invpercent	HabitatPref	ForStrat	Region2 - climate zone (feather)	Region (feather)	note
Species	Shorebird species
ScientificName	Scientific name of study species
Year	The sampling year
Month	The sampling month
Day	The sampling date
Site	The sampling site
Country	The sampling country
Age	Age group; Ad: adult; Juv: juvenile; Unk: Unknown
Hg(mg/kg)	feather mercury concentratioin (mg/kg; dry weight)
Lifestage at capture	the sampling bird's lifestage at capture time;
Implication (feather pc6)	the specific life stage (e.g. stopover, wintering) during feather grown
Lifestage	the general life stage (e.g. stopover, wintering) during feather grown
Region	These moulting regions mainly encompassed the breeding grounds and the non-breeding grounds.
Diet	Diet: the percentage of consumed invertebrates (A: 50-79%; B: 80%-100%).
HabitatPref	Habitat Preference：each species’ typical dependency on coastal habitats during the non-breeding season (NCO: non-coastal obligate, <100% use of coastal habitats; CO: coastal obligate, 100% use).
ForStrat	Foraging Stratum: the prevalence of foraging time on or just below the water surface, indicated by the estimated use percentage (surface: <50%; depth: 50-100%).
