# Supplementary material for: Mercury contamination is an invisible threat to declining migratory shorebirds along the East Asian-Australasian Flyway
Source: Commun Biol. 2024 May 16;7:585. doi: 10.1038/s42003-024-06254-x (PMC11098816; doi:10.1038/s42003-024-06254-x)
Supplement: Supplementary file 4 — Supplementary Data 2 [file 42003_2024_6254_MOESM4_ESM.xlsx]

## Sheet: Sheet1
Supplementary Data 2. Study species, age classes, captured sites, captured years and month captured countries, indicated regions and sample sizes for this study. Juv: juvenile; Ad: adult; NN: unknown. The captured month is indicated by alphabet number and the scientific name is followed by taxonomic order. HabitatPref: Habitat Preference (NCO: non-coastal obligate, <100% use of coastal habitats; …
Scientific Name	Species	HabitatPref	ForStrat	Diet	Age	Year	Month	Site	Country	Region	N
Himantopus himantopus	Black-winged stilt	NCO	deep	B	Juv	2022	9	Mai Po	China	NN	1
Recurvirostra avosetta	Pied Avocet	NCO	deep	B	Ad	2020	2	Mai Po	China	South China	1
					Ad	2021	1	Mai Po	China	South China	1
					Ad	2021	2	Mai Po	China	South China	2
					Ad	2021	3	Mai Po	China	South China	1
					Ad	2022	4	Mai Po	China	South China	1
					Juv	2020	2	Mai Po	China	NN	1
Pluvialis fulva	Pacific Golden Plover	NCO	surface	A	Juv	2020	2	Mai Po	China	Arctic	1
					Juv	2021	2	Mai Po	China	Arctic	1
					Juv	2021	3	Mai Po	China	Arctic	2
Pluvialis squalarola	Grey Plover	CO	surface	A	Ad	2004	11	Port Phillip Bay	Australia	Australia	5
					Ad	2007	10	Port Phillip Bay	Australia	Australia	5
					Ad	2007	11	Roebuck Bay	Australia	Australia	10
					Ad	2019	12	Leizhou	China	South China	1
					Ad	2019	12	Mai Po	China	South China	4
					Ad	2020	3	Mai Po	China	South China	4
					Ad	2020	12	Leizhou	China	South China	1
					Ad	2021	1	Mai Po	China	South China	1
					Ad	2021	2	Mai Po	China	South China	2
					Ad	2021	10	Yangkou	China	NN	9
					Ad	2021	12	Mai Po	China	South China	3
					Juv	2005	11	80 Mile Beach	Australia	Arctic	2
					Juv	2006	11	80 Mile Beach (3), Roebuck Bay (1)	Australia	Arctic	4
					Juv	2007	11	Roebuck Bay	Australia	Arctic	2
					Juv	2019	12	Mai Po	China	Arctic	8
					Juv	2020	2	Mai Po	China	Arctic	3
					Juv	2020	3	Mai Po	China	Arctic	3
					Juv	2021	1	Mai Po	China	Arctic	1
					Juv	2021	2	Mai Po	China	Arctic	1
					Juv	2021	12	Mai Po	China	Arctic	1
Charadrius alexandrinus	Kentish Plover	NCO	surface	B	Ad	2019	10	Tiaozini	China	Temperate	5
					Ad	2019	11	Leizhou	China	Temperate	1
					Ad	2019	12	Leizhou	China	Temperate	2
					Ad	2020	3	Mai Po	China	Temperate	1
					Ad	2020	8	Yalujiang	China	Yellow Sea	7
					Ad	2020	12	Leizhou	China	Temperate	1
					Juv	2019	9	Tiaozini	China	Temperate	2
					Juv	2019	10	Tiaozini	China	Temperate	3
					Juv	2019	12	Leizhou	China	Temperate	3
					Juv	2019	12	Mai Po	China	Temperate	2
					Juv	2020	8	Yalujiang	China	Temperate	2
					Juv	2020	8	Yalujiang	China	NN	2
					Juv	2020	12	Leizhou	China	Temperate	2
					Juv	2022	11	Mai Po	China	Temperate	2
					NN	2019	12	Leizhou	China	Temperate	1
Charadrius mongolus	Lesser Sand Plover	NCO	surface	B	Ad	2019	9	Tiaozini	China	SE Asia / Australia	3
					Ad	2019	9	Tiaozini	China	Yellow Sea	4
					Ad	2020	11	Leizhou	China	South China	1
					Ad	2020	12	Leizhou	China	South China	1
					Ad	2021	10	Yangkou	China	Yellow Sea	5
					Ad	2022	9	Mai Po	China	South China	1
					Ad	2022	10	Mai Po	China	South China	1
					Juv	2019	9	Tiaozini	China	Temperate	1
					Juv	2022	3	Mai Po	China	Temperate	1
					Juv	2022	10	Mai Po	China	Temperate	1
					Juv	2022	11	Mai Po	China	Temperate	1
					Juv	2022	12	Mai Po	China	Temperate	1
Charadrius leschenaultii	Greater Sand Plover	NCO	surface	B	Ad	2005	2	Roebuck Bay	Australia	Australia	1
					Ad	2010	3	Roebuck Bay	Australia	Australia	9
					Ad	2013	11	Roebuck Bay	Australia	Australia	2
					Ad	2015	2	Roebuck Bay	Australia	Australia	2
					Ad	2019	9	Tiaozini	China	SE Asia / Australia	2
					Ad	2020	3	Mai Po	China	South China	5
					Ad	2020	4	Mai Po	China	SE Asia / Australia	4
					Ad	2020	11	Leizhou	China	South China	1
					Ad	2020	12	Leizhou	China	South China	1
					Juv	2005	2	Roebuck Bay	Australia	Temperate	9
					Juv	2009	11	Roebuck Bay	Australia	Temperate	1
					Juv	2019	9	Tiaozini	China	Temperate	4
					Juv	2019	10	Tiaozini	China	Temperate	2
					Juv	2019	12	Leizhou	China	Temperate	2
Rostratula benghalensis	Greater Painted-snipe	NCO	deep	A	Juv	2022	9	Mai Po	China	South China	1
Numenius phaeopus	Eurasian Whimbrel	CO	surface	A	Ad	2022	4	Mai Po	China	SE Asia / Australia	1
					Juv	2022	9	Mai Po	China	Arctic	15
Limosa lapponica	Bar-tailed Godwit	CO	deep	B	Ad	2005	2	Roebuck Bay	Australia	Australia	7
					Ad	2005	7	Western Port	Australia	Australia	2
					Ad	2013	3	80 Mile Beach	Australia	Australia	1
					Ad	2015	2	Roebuck Bay	Australia	Australia	1
					Ad	2019	10	Yangkou	China	SE Asia / Australia	1
					Ad	2020	8	Yalujiang	China	SE Asia / Australia	2
					Juv	2005	7	Western Port	Australia	Arctic	3
					Juv	2005	7	Western Port	Australia	NN	1
					Juv	2005	11	Roebuck Bay	Australia	Arctic	1
					Juv	2008	11	Roebuck Bay	Australia	Arctic	9
					Juv	2019	9	Tiaozini	China	Arctic	2
					Juv	2019	9	Yangkou	China	Arctic	1
					Juv	2019	10	Chongming Dongtan	China	Arctic	7
					Juv	2020	9	Chongming Dongtan	China	Arctic	6
					Juv	2020	12	Leizhou	China	Arctic	1
Limosa limosa	Black-tailed Godwit	NCO	deep	A	Ad	2019	10	Yangkou	China	SE Asia / Australia	1
Arenaria interpres	Ruddy Turnstone	CO	surface	B	Ad	2004	11	Beachport (5), Brown Bay (2), Nene Valley (2)	Australia	Australia	9
					Ad	2005	11	Roebuck Bay	Australia	Australia	12
					Ad	2020	8	Yalujiang	China	NN	1
					Juv	2004	11	Beachport (1), Brown Bay (8)	Australia	Arctic	9
					Juv	2005	11	Roebuck Bay	Australia	Arctic	8
					Juv	2019	9	Yangkou	China	Arctic	4
					Juv	2020	8	Yalujiang	China	Arctic	6
Calidris tenuirostris	Great Knot	CO	surface	A	Ad	2004	11	Port Phillip Bay	Australia	Australia	8
					Ad	2005	2	Roebuck Bay	Australia	Australia	9
					Ad	2005	10	Port Phillip Bay	Australia	Australia	1
					Ad	2007	10	Port Phillip Bay	Australia	Australia	1
					Ad	2009	10	Roebuck Bay	Australia	Australia	1
					Ad	2020	3	Mai Po	China	SE Asia / Australia	2
					Ad	2021	12	Mai Po	China	South China	1
					Juv	2005	2	Roebuck Bay	Australia	Arctic	7
					Juv	2008	11	Roebuck Bay	Australia	Arctic	2
					Juv	2019	9	Yalujiang	China	Arctic	3
					Juv	2019	9	Yangkou	China	Arctic	1
					Juv	2020	4	Mai Po	China	Arctic	1
					Juv	2020	8	Yalujiang	China	Arctic	3
					Juv	2021	12	Mai Po	China	Arctic	2
Calidris canutus	Red Knot	CO	surface	B	Ad	2004	10	Port Phillip Bay	Australia	Australia	10
					Ad	2008	11	Roebuck Bay	Australia	Australia	10
					Ad	2020	12	Leizhou	China	South China	1
					Ad	2022	11	Mai Po	China	South China	1
					Juv	2004	10	Port Phillip Bay	Australia	Arctic	1
					Juv	2005	10	Port Phillip Bay	Australia	Arctic	1
					Juv	2005	12	Roebuck Bay	Australia	Arctic	10
					Juv	2007	10	Port Phillip Bay	Australia	Arctic	7
					Juv	2019	9	Yalujiang	China	Arctic	1
					Juv	2020	8	Yalujiang	China	Arctic	2
					Juv	2020	12	Leizhou	China	Arctic	1
Calidris falcinellus	Broad-billed Sandpiper	NCO	surface	B	Juv	2020	12	Leizhou	China	Arctic	1
					Juv	2021	12	Mai Po	China	Arctic	1
Calidris acuminata	Sharp-tailed Sandpiper	NCO	surface	B	Ad	2004	12	Port Phillip Bay	Australia	Australia	9
					Ad	2008	11	80 Mile Beach	Australia	Australia	10
					Ad	2020	4	Mai Po	China	SE Asia / Australia	2
					Juv	2005	1	Western Port	Australia	Arctic	1
					Juv	2008	11	Roebuck Bay	Australia	Arctic	10
Calidris ferruginea	Curlew Sandpiper	NCO	deep	B	Ad	2004	10	Port Phillip Bay	Australia	Australia	3
					Ad	2004	12	Port Phillip Bay	Australia	Australia	2
					Ad	2005	1	Corner Inlet	Australia	Australia	4
					Ad	2006	11	Roebuck Bay	Australia	Australia	10
					Ad	2020	3	Mai Po	China	SE Asia / Australia	17
					Ad	2020	4	Mai Po	China	SE Asia / Australia	15
					Ad	2021	3	Mai Po	China	SE Asia / Australia	3
					Juv	2005	2	80 Mile Beach	Australia	Arctic	2
					Juv	2005	3	Roebuck Bay	Australia	Arctic	8
					Juv	2020	3	Mai Po	China	Arctic	1
					Juv	2020	3	Mai Po	China	SE Asia / Australia	1
Calidris lemminckii	Temminck's Stint	NCO	surface	B	Ad	2020	12	Leizhou	China	South China	1
					Ad	2021	1	Mai Po	China	South China	1
					Juv	2020	12	Leizhou	China	Arctic	1
Calidris subminuta	Long-toed Stint	NCO	deep	A	Ad	2020	8	Yalujiang	China	NN	1
					Juv	2020	12	Leizhou	China	Temperate	1
Calidris pygmaea	Spoonbilled Sandpiper	CO	deep	B	Ad	2019	12	Leizhou	China	Yellow Sea	1
					Ad	2020	12	Leizhou	China	Yellow Sea	2
Calidris ruficollis	Red-necked Stint	NCO	deep	A	Ad	2005	1	Corner Inlet	Australia	Australia	6
					Ad	2005	2	Roebuck Bay	Australia	Australia	2
					Ad	2008	11	Roebuck Bay	Australia	Australia	6
					Ad	2015	2	Roebuck Bay	Australia	Australia	2
					Ad	2016	12	Port Phillip Bay	Australia	Australia	1
					Ad	2019	12	Leizhou	China	South China	2
					Ad	2020	3	Mai Po	China	SE Asia / Australia	6
					Ad	2020	12	Leizhou	China	South China	1
					Ad	2021	10	Yangkou	China	SE Asia / Australia	1
					Juv	2005	1	Western Port	Australia	Arctic	1
					Juv	2006	11	Roebuck Bay	Australia	Arctic	2
					Juv	2008	11	Roebuck Bay	Australia	Arctic	7
					Juv	2019	9	Yangkou	China	Arctic	8
					Juv	2019	10	Tiaozini	China	Arctic	6
					Juv	2020	9	Chongming Dongtan	China	Arctic	9
Calidris alba	Sanderling	CO	surface	A	Ad	2004	11	Canunda	Australia	Australia	10
					Ad	2005	3	Brown Bay	Australia	Australia	10
					Ad	2008	11	Coconut Well Beach	Australia	Australia	10
					Ad	2019	10	Tiaozini	China	Yellow Sea	1
					Ad	2019	12	Leizhou	China	South China	1
					Ad	2021	10	Yangkou	China	Yellow Sea	2
					Juv	2005	11	80 Mile Beach	Australia	Arctic	4
					Juv	2006	11	80 Mile Beach	Australia	Arctic	1
					Juv	2007	11	80 Mile Beach	Australia	Arctic	2
					Juv	2009	11	80 Mile Beach	Australia	Arctic	1
					Juv	2009	11	Coconut Well Beach	Australia	Arctic	1
					Juv	2020	8	Yalujiang	China	Arctic	1
Calidris alpina	Dunlin	NCO	surface	B	Ad	2019	9	Tiaozini	China	Temperate-Arctic	3
					Ad	2019	10	Mai Po	China	Temperate-Arctic	1
					Ad	2019	10	Tiaozini	China	Temperate-Arctic	5
					Ad	2019	11	Leizhou	China	Temperate-Arctic	1
					Ad	2019	12	Leizhou	China	Temperate-Arctic	12
					Ad	2020	2	Mai Po	China	Temperate-Arctic	2
					Ad	2020	3	Mai Po	China	Temperate-Arctic	1
					Ad	2020	8	Yalujiang	China	Yellow Sea	5
					Ad	2020	11	Leizhou	China	Temperate-Arctic	5
					Ad	2020	12	Leizhou	China	Temperate-Arctic	30
					Ad	2021	1	Mai Po	China	Temperate-Arctic	1
					Ad	2021	3	Mai Po	China	Temperate-Arctic	1
					Juv	2019	9	Yangkou	China	Temperate-Arctic	1
					Juv	2019	10	Mai Po	China	Temperate-Arctic	16
					Juv	2019	12	Leizhou	China	Temperate-Arctic	2
					Juv	2019	12	Mai Po	China	Temperate-Arctic	24
					Juv	2020	2	Mai Po	China	Temperate-Arctic	7
					Juv	2020	8	Yalujiang	China	Temperate-Arctic	1
					Juv	2020	9	Chongming Dongtan	China	Temperate-Arctic	4
					Juv	2020	10	Chongming Dongtan	China	Temperate-Arctic	3
					Juv	2020	12	Leizhou	China	Temperate-Arctic	10
					Juv	2021	12	Mai Po	China	Temperate-Arctic	13
Limnodromus semipalmatus	Asian Dowitcher	CO	deep	A	Juv	2020	9	Mai Po	China	Temperate	1
Gallinago gallinago	Common Snipe	NCO	surface	B	Ad	2020	12	Leizhou	China	NN	4
					Juv	2020	12	Leizhou	China	Temperate	9
					NN	2022	11	Mai Po	China	NN	2
Xenus cinereus	Terek Sandpiper	CO	deep	A	Ad	2005	2	80 Mile Beach	Australia	Australia	8
					Ad	2005	3	Roebuck Bay	Australia	Australia	1
					Ad	2014	3	80 Mile Beach	Australia	Australia	1
					Ad	2019	9	Yangkou	China	Yellow Sea	3
					Ad	2019	10	Mai Po	China	South China	2
					Ad	2020	8	Yalujiang	China	NN	4
					Ad	2021	10	Yangkou	China	Yellow Sea	2
					Ad	2022	9	Mai Po	China	South China	1
					Ad	2022	10	Mai Po	China	South China	1
					Ad	2022	11	Mai Po	China	South China	1
					Juv	2005	2	80 Mile Beach (1), Roebuck Bay (5)	Australia	Temperate	6
					Juv	2005	3	Roebuck Bay	Australia	Temperate	4
					Juv	2019	9	Yangkou	China	Temperate	7
					Juv	2019	10	Mai Po	China	Temperate	1
					Juv	2019	10	Tiaozini	China	Temperate	1
					Juv	2020	8	Yalujiang	China	Temperate	10
					Juv	2020	9	Chongming Dongtan	China	Temperate	3
					Juv	2022	9	Mai Po	China	Temperate	2
					NN	2020	3	Mai Po	China	NN	1
					NN	2020	8	Yalujiang	China	NN	6
Aclitis hypoleucos	Common Sandpiper	NCO	deep	A	Ad	2020	3	Mai Po	China	NN	1
					Ad	2020	8	Yalujiang	China	NN	1
					Juv	2020	8	Yalujiang	China	Temperate	1
Tringa brevipes	Grey-tailed Tattler	CO	deep	B	Ad	2005	2	Roebuck Bay	Australia	Australia	10
					Ad	2020	8	Yalujiang	China	SE Asia / Australia	1
					Juv	2005	2	Roebuck Bay	Australia	Temperate	2
					Juv	2005	3	Roebuck Bay	Australia	Temperate	7
Tringa totanus	Common Redshank	NCO	deep	B	Ad	2019	10	Mai Po	China	South China	4
					Ad	2020	3	Mai Po	China	South China	1
					Ad	2020	4	Mai Po	China	South China	1
					Ad	2020	11	Leizhou	China	South China	1
					Ad	2020	12	Leizhou	China	South China	1
					Ad	2021	1	Mai Po	China	South China	4
					Ad	2021	2	Mai Po	China	South China	3
					Ad	2021	3	Mai Po	China	South China	1
					Ad	2022	2	Mai Po	China	South China	1
					Ad	2022	3	Mai Po	China	South China	5
					Ad	2022	9	Mai Po	China	South China	5
					Ad	2022	10	Mai Po	China	South China	2
					Ad	2022	12	Mai Po	China	South China	1
					Juv	2019	10	Mai Po	China	Temperate	3
					Juv	2020	12	Leizhou	China	Temperate	6
					Juv	2021	1	Mai Po	China	Temperate	3
					Juv	2021	2	Mai Po	China	Temperate	2
					Juv	2021	3	Mai Po	China	Temperate	1
					Juv	2021	12	Mai Po	China	Temperate	8
					Juv	2022	2	Mai Po	China	Temperate	1
					Juv	2022	3	Mai Po	China	Temperate	2
					Juv	2022	9	Mai Po	China	Temperate	5
					Juv	2022	10	Mai Po	China	Temperate	2
Tringa stagnatilis	Marsh Sandpiper	NCO	deep	A	Ad	2007	11	Lake Eda	Australia	Australia	1
					Ad	2008	11	Lake Eda	Australia	Australia	8
					Ad	2019	10	Mai Po	China	South China	10
					Ad	2020	3	Mai Po	China	South China	4
					Ad	2020	12	Leizhou	China	South China	5
					Ad	2022	2	Mai Po	China	South China	2
					Ad	2022	9	Mai Po	China	South China	7
					Ad	2022	9	Mai Po	China	South China	1
					Ad	2022	11	Mai Po	China	South China	3
					Ad	2022	12	Mai Po	China	South China	1
					Juv	2005	2	Taylors Lagoon	Australia	Temperate	1
					Juv	2006	11	80 Mile Beach	Australia	Temperate	1
					Juv	2007	11	80 Mile Beach	Australia	Temperate	1
					Juv	2008	11	Lake Eda	Australia	Temperate	3
					Juv	2019	10	Mai Po	China	Temperate	1
					Juv	2020	9	Chongming Dongtan	China	Temperate	1
					Juv	2020	12	Leizhou	China	Temperate	4
					Juv	2022	9	Mai Po	China	Temperate	5
					Juv	2022	11	Mai Po	China	Temperate	1
					Juv	2022	12	Mai Po	China	Temperate	3
Tringa glareola	Wood Sandpiper	NCO	deep	B	Ad	2020	8	Yalujiang	China	NN	1
Tringa erythropus	Spotted Redshank	NCO	deep	B	Ad	2021	8	Chongming Dongtan	China	NN	1
Tringa nebularia	Common Greenshank	NCO	deep	B	Ad	2021	1	Mai Po	China	South China	1
					Ad	2021	10	Yangkou	China	Yellow Sea	1
					Ad	2022	1	Mai Po	China	South China	1
					Ad	2022	4	Mai Po	China	South China	1
					Ad	2022	9	Mai Po	China	South China	2
					Juv	2019	10	Chongming Dongtan	China	Temperate	1
					Juv	2022	4	Mai Po	China	Temperate	1
					Juv	2022	9	Mai Po	China	Temperate	1
